# Supplementary material for: Integrated metabolomics and lipidomics evaluate the alterations of flavor precursors in chicken breast muscle with white striping symptom
Source: Front Physiol. 2023 Jan 18;13:1079667. doi: 10.3389/fphys.2022.1079667 (PMC9889919; doi:10.3389/fphys.2022.1079667)
Supplement: Supplementary file 1 [file Table2.xlsx]

## Sheet: Postive-mode
Lipid molecules indentified in the breast muscle
LipidIon				A1	A2	A3	A4	A5	B1	B2	B3	B4	B5
LABEL	CalcMz	IonFormula	Rt	C	C	C	C	C	WS	WS	WS	WS	WS
AcCa(18:1)+H	426.358	C25 H48 O4 N1	2.02191	23600	68800	1590	31800	498000	22541.8	12691.7	94295.8	172687	12377.9
AcCa(18:1)+H	426.358	C25 H48 O4 N1	2.40451	26300	115000	6600	54300	675000	23096.9	19871.8	137295	261029	21113.7
AcCa(18:2)+H	424.342	C25 H46 O4 N1	1.75867	19200	83600	8310	40600	499000	18534.7	18700.8	102348	146145	17430.2
AcCa(18:2)+H	424.342	C25 H46 O4 N1	1.48123	31200	114000	4380	55400	745000	24948.9	28112.3	150049	221710	26209.1
Cer(d18:0_16:0)+H	540.535	C34 H70 O3 N1	15.7214	85100	74800	52400	66000	195000	53430.6	82506.5	115100	136636	36303.6
Cer(d18:0_18:0)+H	568.566	C36 H74 O3 N1	17.2179	266000	212000	148000	273000	580000	125519	177259	300843	398394	117221
Cer(d18:1_16:0)+H	538.519	C34 H68 O3 N1	15.1552	374000	369000	346000	310000	515000	240704	392832	280751	329448	238153
Cer(d18:1_18:0)+H	566.551	C36 H72 O3 N1	16.6173	2540000	2790000	2270000	2570000	3130000	2.00926e+06	2.721e+06	1.7086e+06	1.89528e+06	1.30594e+06
Cer(d18:1_20:0)+H	594.582	C38 H76 O3 N1	18.1367	336000	382000	302000	398000	427000	302167	389348	292611	250672	245433
Cer(d18:1_24:0)+H	650.645	C42 H84 O3 N1	21.2627	1070000	1020000	1120000	1430000	1260000	1.19821e+06	845524	1.20545e+06	931970	956522
Cer(d18:1_24:1)+H	648.629	C42 H82 O3 N1	19.5227	1180000	1110000	1220000	1170000	1390000	908063	769371	1.04388e+06	941314	981863
Cer(d18:1_24:2)+H	646.613	C42 H80 O3 N1	18.1529	538000	534000	698000	529000	622000	360634	375743	454496	427698	503765
Co(Q10)+H	863.691	C59 H91 O4	23.201	8970000	9360000	12900000	8930000	7210000	6.37607e+06	4.76205e+06	5.54695e+06	3.43162e+06	1.05339e+07
Co(Q10)+NH4	880.718	C59 H94 O4 N1	23.1997	6210000	6680000	9340000	6310000	5160000	4.27174e+06	3.18784e+06	3.60562e+06	2.42981e+06	7.29236e+06
DG(16:0_18:1)+NH4	612.556	C37 H74 O5 N1	17.5445	295000	205000	282000	238000	478000	543099	474272	367258	468014	367199
DG(16:0_18:2)+NH4	610.541	C37 H72 O5 N1	16.3592	574000	593000	534000	490000	1010000	1.40595e+06	1.33322e+06	966917	718052	1.1609e+06
DG(18:2_18:2)+NH4	634.541	C39 H72 O5 N1	15.2853	846000	876000	831000	818000	1500000	1.84911e+06	1.88937e+06	1.35631e+06	1.05202e+06	1.47763e+06
Hex1Cer(d18:1_22:0)+H	784.666	C46 H90 O8 N1	18.0845	69700	207000	122000	44500	101000	66665.6	41919.6	84910.5	120554	78331
Hex1Cer(d18:1_24:0)+H	812.697	C48 H94 O8 N1	19.5589	116000	265000	171000	75800	155000	95339.9	40291	101495	133076	104778
Hex1Cer(d18:1_24:1)+H	810.682	C48 H92 O8 N1	19.1529	138000	218000	183000	48000	171000	84818.5	89407.1	110450	146722	103202
LPC(16:0)+H	496.34	C24 H51 O7 N1 P1	1.96593	376000	320000	953000	380000	666000	360080	413593	251226	186348	438241
LPC(16:0)+H	496.34	C24 H51 O7 N1 P1	2.38877	228000	248000	649000	383000	522000	234048	344450	243774	167368	270667
LPC(18:0)+H	524.371	C26 H55 O7 N1 P1	3.97188	203000	284000	458000	365000	372000	208299	281049	282052	206553	311153
LPC(18:1)+H	522.355	C26 H53 O7 N1 P1	1.97921	92300	119000	754000	251000	444000	201706	235374	102382	55089.6	262467
PC(30:0)+H	706.538	C38 H77 O8 N1 P1	13.2224	3920000	4180000	5020000	3240000	3790000	2.58263e+06	2.0819e+06	3.3756e+06	3.9209e+06	3.27446e+06
PC(32:0)+H	734.569	C40 H81 O8 N1 P1	14.726	103000000	116000000	152000000	83100000	102000000	7.44152e+07	6.09366e+07	9.66422e+07	1.11856e+08	1.18506e+08
PC(32:0e)+H	720.59	C40 H83 O7 N1 P1	15.7066	11500000	18600000	13900000	13800000	16000000	9.4566e+06	8.77528e+06	1.4447e+07	1.23894e+07	1.33158e+07
PC(32:1)+H	732.554	C40 H79 O8 N1 P1	13.3295	29200000	27400000	27000000	29200000	27000000	2.10812e+07	1.94613e+07	2.24315e+07	2.66397e+07	1.87684e+07
PC(32:1e)+H	718.575	C40 H81 O7 N1 P1	14.3396	2160000	3580000	1810000	2570000	3030000	1.56158e+06	1.43309e+06	2.48377e+06	1.98074e+06	1.7969e+06
PC(32:1e)+H	718.575	C40 H81 O7 N1 P1	14.3285	2160000	3580000	1810000	2570000	3030000	1.56158e+06	1.43309e+06	2.48377e+06	1.98074e+06	1.7969e+06
PC(32:1e)+H	718.575	C40 H81 O7 N1 P1	15.4418	5360000	10800000	6960000	5760000	6070000	4.38178e+06	2.96464e+06	4.41078e+06	4.83155e+06	7.46318e+06
PC(32:2)+H	730.538	C40 H77 O8 N1 P1	12.285	9610000	8870000	11400000	8060000	10900000	856.269	5.70614e+06	6.69048e+06	9015.3	5.47826e+06
PC(32:2)+H	730.538	C40 H77 O8 N1 P1	12.0348	9610000	8870000	11400000	8060000	10900000	5.87968e+06	5.70614e+06	6.69048e+06	6.70354e+06	5.47826e+06
PC(33:1)+H	746.569	C41 H81 O8 N1 P1	14.0855	3970000	3230000	4650000	3430000	3480000	2.49654e+06	3.21834e+06	2.78814e+06	3.02197e+06	2.40129e+06
PC(33:2)+H	744.554	C41 H79 O8 N1 P1	12.8521	2690000	2280000	4090000	2170000	2980000	1.30982e+06	1.8809e+06	1.86975e+06	1.58623e+06	1.71415e+06
PC(33:3)+H	742.538	C41 H77 O8 N1 P1	14.3254	2940000	2210000	2450000	2320000	2830000	1.88622e+06	1.56381e+06	2.22987e+06	1.74483e+06	2.01496e+06
PC(34:0)+H	762.601	C42 H85 O8 N1 P1	16.1419	23700000	33400000	33100000	24800000	25500000	1.85035e+07	1.5039e+07	2.65634e+07	2.73075e+07	3.17842e+07
PC(34:0e)+H	748.621	C42 H87 O7 N1 P1	17.2044	2110000	2650000	2220000	2760000	2260000	1.51835e+06	1.40838e+06	2.32154e+06	2.26341e+06	2.12001e+06
PC(34:1)+H	760.585	C42 H83 O8 N1 P1	15.4193	803000000	699000000	747000000	820000000	754000000	6.09032e+08	6.49312e+08	5.1652e+08	6.94295e+08	5.32082e+08
PC(34:2)+H	758.569	C42 H81 O8 N1 P1	13.454	620000000	559000000	688000000	595000000	646000000	4.21109e+08	4.22438e+08	3.96396e+08	4.7524e+08	4.4464e+08
PC(34:2)+H	758.569	C42 H81 O8 N1 P1	13.6204	620000000	559000000	688000000	595000000	646000000	4.21109e+08	4.22521e+08	3.96396e+08	4.7524e+08	4.4464e+08
PC(34:2e)+H	744.59	C42 H83 O7 N1 P1	14.6081	28100000	37400000	25000000	35600000	43700000	1.56148e+07	1.89035e+07	2.8133e+07	2.16216e+07	2.38659e+07
PC(34:2e)+H	744.59	C42 H83 O7 N1 P1	15.4764	148000000	209000000	119000000	184000000	148000000	9.02161e+07	1.04637e+08	9.89782e+07	1.04928e+08	1.74e+08
PC(34:3)+H	756.554	C42 H79 O8 N1 P1	12.7775	11300000	9680000	13000000	9310000	11200000	7.17587e+06	6.59431e+06	7.41941e+06	7.37746e+06	7.90751e+06
PC(34:3)+H	756.554	C42 H79 O8 N1 P1	12.1752	26600000	34700000	31900000	23300000	29700000	2.34021e+07	1.63529e+07	2.37884e+07	2.71199e+07	1.68603e+07
PC(35:3)+H	770.569	C43 H81 O8 N1 P1	15.2662	21800000	22800000	24400000	23000000	20800000	1.53293e+07	1.59536e+07	1.57261e+07	2.254e+07	1.60041e+07
PC(35:4)+H	768.554	C43 H79 O8 N1 P1	14.7089	1940000	1640000	2200000	1350000	1740000	1.06184e+06	968571	1.64041e+06	1.66218e+06	2.08637e+06
PC(35:5)+H	766.538	C43 H77 O8 N1 P1	14.1706	8450000	8120000	7800000	8580000	6320000	6.54987e+06	4.98584e+06	5.21891e+06	8.01012e+06	5.67352e+06
PC(36:2)+H	786.601	C44 H85 O8 N1 P1	14.9212	440000000	506000000	500000000	472000000	460000000	3.00156e+08	2.85184e+08	3.64363e+08	3.81145e+08	3.87405e+08
PC(36:2)+H	786.601	C44 H85 O8 N1 P1	15.0757	440000000	506000000	500000000	472000000	460000000	3.00156e+08	2.8517e+08	3.64363e+08	3.81119e+08	3.87405e+08
PC(36:2e)+H	772.621	C44 H87 O7 N1 P1	15.7566	9030000	13900000	7870000	11800000	13000000	5.86749e+06	6.81461e+06	9.64429e+06	6.90815e+06	9.77525e+06
PC(36:2e)+H	772.621	C44 H87 O7 N1 P1	16.914	4000000	7580000	3450000	6970000	4360000	2.28353e+06	2.59029e+06	3.73744e+06	3.24552e+06	7.45468e+06
PC(36:2e)+H	772.621	C44 H87 O7 N1 P1	16.0212	3300000	4700000	3310000	4860000	5650000	2.23906e+06	2.59827e+06	3.40821e+06	2.95903e+06	3.35372e+06
PC(36:3)+H	784.585	C44 H83 O8 N1 P1	13.9868	86600000	79000000	91600000	75500000	76500000	6.02661e+07	4.86158e+07	5.60489e+07	5.95913e+07	4.90998e+07
PC(36:3)+H	784.585	C44 H83 O8 N1 P1	13.7053	201000000	269000000	279000000	208000000	218000000	1.28612e+08	1.19279e+08	1.74957e+08	1.9169e+08	2.23589e+08
PC(36:3e)+H	770.606	C44 H85 O7 N1 P1	14.616	10100000	16300000	12100000	11700000	20300000	5.58557e+06	7.4006e+06	1.10455e+07	6.81965e+06	1.20766e+07
PC(36:4)+H	782.569	C44 H81 O8 N1 P1	12.7255	91900000	109000000	153000000	69100000	73400000	5.61115e+07	4.75304e+07	6.89125e+07	6.15664e+07	7.72043e+07
PC(36:4)+H	782.569	C44 H81 O8 N1 P1	12.4696	91900000	109000000	153000000	69100000	73400000	5.6112e+07	4.75598e+07	6.89242e+07	6.15987e+07	7.73367e+07
PC(36:4)+H	782.569	C44 H81 O8 N1 P1	13.343	212000000	211000000	292000000	233000000	263000000	1.86433e+08	2.21837e+08	1.63263e+08	1.89229e+08	1.81988e+08
PC(36:4e)+H	768.59	C44 H83 O7 N1 P1	14.3024	129000000	158000000	110000000	148000000	180000000	9.23807e+07	1.06403e+08	1.30094e+08	1.06641e+08	9.09984e+07
PC(36:5)+H	780.554	C44 H79 O8 N1 P1	11.887	5800000	6630000	7780000	4930000	6520000	5.46246e+06	5.82885e+06	5.03194e+06	6.18137e+06	3.902e+06
PC(36:5e)+H	766.575	C44 H81 O7 N1 P1	13.2687	10800000	13500000	8900000	11800000	12900000	5.95185e+06	5.62166e+06	1.07347e+07	5.67522e+06	9.49889e+06
PC(36:5e)+H	766.575	C44 H81 O7 N1 P1	13.9953	105000000	131000000	109000000	109000000	118000000	7.54506e+07	7.74826e+07	7.47487e+07	7.93037e+07	8.81476e+07
PC(37:5)+H	794.569	C45 H81 O8 N1 P1	14.71	1960000	1670000	2320000	1800000	1620000	1.51574e+06	1.19508e+06	1.78624e+06	2.28561e+06	2.10617e+06
PC(37:5)+H	794.569	C45 H81 O8 N1 P1	15.1355	3870000	3500000	3630000	3470000	3140000	2.44879e+06	2.27517e+06	3.65395e+06	3.95174e+06	4.03336e+06
PC(38:1)+H	816.648	C46 H91 O8 N1 P1	17.5387	1870000	1830000	1660000	1800000	1430000	1.23476e+06	998497	1.86768e+06	1.39616e+06	1.2345e+06
PC(38:2)+H	814.632	C46 H89 O8 N1 P1	16.3142	14000000	15000000	15900000	13300000	12300000	8.28924e+06	7.68946e+06	1.26321e+07	1.10281e+07	9.87333e+06
PC(38:2)+H	814.632	C46 H89 O8 N1 P1	16.1889	14000000	15000000	15900000	13300000	12300000	8.28924e+06	7.68946e+06	1.26321e+07	1.10281e+07	9.87333e+06
PC(38:3)+H	812.616	C46 H87 O8 N1 P1	15.4013	30500000	30800000	30300000	29400000	24400000	2.25572e+07	1.47213e+07	2.45587e+07	2.12047e+07	2.01718e+07
PC(38:3)+H	812.616	C46 H87 O8 N1 P1	16.1827	4270000	4430000	3590000	4950000	3740000	3.37618e+06	3.56554e+06	3.21524e+06	3.64795e+06	3.27081e+06
PC(38:3e)+H	798.637	C46 H89 O7 N1 P1	16.3955	1460000	1590000	981000	1610000	1640000	973770	654629	1.32317e+06	1.21921e+06	1.03077e+06
PC(38:4)+H	810.601	C46 H85 O8 N1 P1	14.392	53400000	49400000	57600000	50900000	51300000	3.48438e+07	3.92111e+07	4.03733e+07	4.39834e+07	5.42242e+07
PC(38:4)+H	810.601	C46 H85 O8 N1 P1	14.7976	111000000	134000000	156000000	139000000	132000000	9.39857e+07	1.03465e+08	1.04903e+08	1.12642e+08	1.21188e+08
PC(38:4)+H	810.601	C46 H85 O8 N1 P1	13.8678	4660000	5760000	8080000	4620000	4400000	2.36727e+06	3.37228e+06	3.08513e+06	3.65986e+06	2.26394e+06
PC(38:4)+H	810.601	C46 H85 O8 N1 P1	14.0624	16200000	19100000	20100000	13100000	11400000	8.622e+06	5.58338e+06	1.21552e+07	1.25132e+07	1.08631e+07
PC(38:4e)+H	796.621	C46 H87 O7 N1 P1	15.7134	12200000	15400000	13100000	15500000	17300000	1.18045e+07	1.01371e+07	1.35682e+07	1.13451e+07	1.22609e+07
PC(38:4e)+H	796.621	C46 H87 O7 N1 P1	15.3133	53900000	75100000	55300000	64300000	81300000	3.09948e+07	4.19799e+07	5.60464e+07	4.56696e+07	5.94774e+07
PC(38:4e)+H	796.621	C46 H87 O7 N1 P1	15.2105	53900000	75100000	55300000	64300000	81300000	3.09948e+07	4.19799e+07	5.60464e+07	4.56696e+07	5.94774e+07
PC(38:5)+H	808.585	C46 H83 O8 N1 P1	13.9159	14600000	16900000	21100000	17100000	18200000	9.39309e+06	1.46394e+07	1.14833e+07	1.08213e+07	1.36459e+07
PC(38:5)+H	808.585	C46 H83 O8 N1 P1	13.4057	80900000	101000000	110000000	90200000	86400000	6.92852e+07	7.03915e+07	7.36902e+07	9.02608e+07	9.20606e+07
PC(38:5)+H	808.585	C46 H83 O8 N1 P1	12.8693	7220000	9020000	12500000	5880000	5680000	5.39159e+06	4.90456e+06	5.32672e+06	5.97196e+06	6.29308e+06
PC(38:5e)+H	794.606	C46 H85 O7 N1 P1	15.4226	12100000	20600000	13600000	17400000	15400000	8.73697e+06	8.42413e+06	1.12133e+07	1.07231e+07	1.90228e+07
PC(38:5e)+H	794.606	C46 H85 O7 N1 P1	15.017	32900000	39800000	35800000	33700000	38500000	1.81492e+07	2.28347e+07	2.3417e+07	2.56834e+07	3.37884e+07
PC(38:5e)+H	794.606	C46 H85 O7 N1 P1	14.3197	80100000	111000000	75700000	98200000	112000000	5.76931e+07	7.0687e+07	8.15043e+07	7.29403e+07	7.06161e+07
PC(38:6)+H	806.569	C46 H81 O8 N1 P1	12.1861	16800000	20400000	32600000	12200000	11800000	1.29042e+07	1.11729e+07	1.31875e+07	1.25452e+07	1.31942e+07
PC(38:6)+H	806.569	C46 H81 O8 N1 P1	12.8927	13600000	14500000	19400000	19400000	17800000	1.59867e+07	1.88833e+07	1.17292e+07	1.84767e+07	1.65765e+07
PC(38:6)+H	806.569	C46 H81 O8 N1 P1	13.3419	3210000	3200000	4180000	3480000	3820000	2.69198e+06	3.13293e+06	2.34612e+06	2.87404e+06	2.58419e+06
PC(38:6)+H	806.569	C46 H81 O8 N1 P1	12.4134	16800000	20400000	32600000	12200000	11800000	1.29039e+07	1.11729e+07	1.31842e+07	1.25452e+07	1.31942e+07
PC(38:6e)+H	792.59	C46 H83 O7 N1 P1	13.8324	11400000	18900000	11100000	20300000	20600000	1.15478e+07	1.43339e+07	1.35432e+07	1.54446e+07	1.21527e+07
PC(38:6e)+H	792.59	C46 H83 O7 N1 P1	14.0485	56600000	74200000	54700000	57700000	63500000	3.75759e+07	3.95702e+07	4.21537e+07	4.47737e+07	5.49488e+07
PC(38:6e)+H	792.59	C46 H83 O7 N1 P1	13.1032	3020000	3000000	3450000	2840000	3520000	1.48097e+06	2.47523e+06	3.28056e+06	1.84933e+06	1.75998e+06
PC(38:7e)+H	790.575	C46 H81 O7 N1 P1	12.8581	3920000	4860000	4150000	2690000	4220000	2.0862e+06	2.00628e+06	2.94473e+06	2.1554e+06	3.99734e+06
PC(40:4)+H	838.632	C48 H89 O8 N1 P1	15.7627	19300000	22900000	22400000	20800000	17200000	1.3181e+07	1.25688e+07	1.85314e+07	1.79731e+07	2.2207e+07
PC(40:4e)+H	824.653	C48 H91 O7 N1 P1	16.7177	2900000	4000000	3600000	4040000	4070000	2.50453e+06	2.4209e+06	3.24707e+06	3.21042e+06	3.54422e+06
PC(40:5)+H	836.616	C48 H87 O8 N1 P1	14.8169	11700000	13700000	12400000	13500000	9550000	9.31563e+06	8.14838e+06	1.13615e+07	1.22278e+07	1.32627e+07
PC(40:5)+H	836.616	C48 H87 O8 N1 P1	15.3225	3180000	3740000	4720000	3510000	3310000	2.54901e+06	3.14374e+06	2.65242e+06	3.22578e+06	2.63343e+06
PC(40:5)+H	836.616	C48 H87 O8 N1 P1	14.4563	11000000	12000000	13200000	9600000	7890000	6.59197e+06	6.20922e+06	1.00535e+07	1.14527e+07	1.15296e+07
PC(40:5e)+H	822.637	C48 H89 O7 N1 P1	16.4105	2520000	3900000	2870000	3420000	3110000	1.55939e+06	1.66133e+06	2.35802e+06	2.55942e+06	3.43302e+06
PC(40:5e)+H	822.637	C48 H89 O7 N1 P1	15.717	3540000	5110000	3710000	4840000	4190000	2.93698e+06	2.93633e+06	3.67694e+06	3.71636e+06	3.78557e+06
PC(40:5e)+H	822.637	C48 H89 O7 N1 P1	15.3186	7850000	10100000	7880000	8110000	10900000	4.79595e+06	5.49498e+06	8.07994e+06	7.83118e+06	7.8258e+06
PC(40:6)+H	834.601	C48 H85 O8 N1 P1	13.2884	11900000	14000000	14200000	10900000	9110000	8.01448e+06	7.45721e+06	1.08009e+07	1.31209e+07	1.21917e+07
PC(40:6)+H	834.601	C48 H85 O8 N1 P1	14.3742	4260000	4680000	5220000	6300000	4760000	4.86651e+06	5.07587e+06	3.87609e+06	5.52993e+06	4.77501e+06
PC(40:6)+H	834.601	C48 H85 O8 N1 P1	13.4568	11900000	14000000	14200000	10900000	9110000	8.01448e+06	7.45721e+06	1.08009e+07	1.31209e+07	1.21917e+07
PC(40:6e)+H	820.621	C48 H87 O7 N1 P1	14.3437	8740000	11600000	8500000	9080000	11200000	5.9987e+06	6.99383e+06	8.40674e+06	7.44024e+06	7.69462e+06
PC(40:7)+H	832.585	C48 H83 O8 N1 P1	12.2375	3380000	3500000	4750000	1750000	1580000	2.17112e+06	2.37455e+06	3.07714e+06	2.69176e+06	2.40246e+06
PC(40:7)+H	832.585	C48 H83 O8 N1 P1	12.977	3270000	3870000	5020000	3800000	3320000	3.28984e+06	3.03668e+06	2.95564e+06	4.56601e+06	3.97583e+06
PC(40:7e)+H	818.606	C48 H85 O7 N1 P1	14.1053	3430000	4450000	3060000	2820000	3420000	2.02187e+06	2.08904e+06	2.56091e+06	2.62915e+06	3.19088e+06
PC(40:7e)+H	818.606	C48 H85 O7 N1 P1	14.983	2030000	3260000	2040000	2910000	2670000	1.42339e+06	1.49559e+06	1.78388e+06	2.12937e+06	2.60792e+06
PC(40:7e)+H	818.606	C48 H85 O7 N1 P1	13.8624	3720000	6040000	4490000	5470000	6960000	3.80368e+06	4.23666e+06	4.32862e+06	4.56975e+06	3.90385e+06
PC(40:8)+H	830.569	C48 H81 O8 N1 P1	11.7494	1550000	2010000	3230000	1290000	1150000	1.56887e+06	1.49279e+06	1.32715e+06	1.58718e+06	1.3219e+06
PC(40:8e)+H	816.59	C48 H83 O7 N1 P1	14.3185	13000000	18600000	12800000	16000000	18800000	9.67527e+06	1.19879e+07	1.35099e+07	1.15863e+07	1.07405e+07
PE(16:0_18:1)+H	718.538	C39 H77 O8 N1 P1	15.1224	12300000	9230000	11000000	12000000	14900000	8.09104e+06	9.12631e+06	9.79162e+06	1.09704e+07	9.08757e+06
PE(16:0_18:2)+H	716.522	C39 H75 O8 N1 P1	13.9731	15600000	13100000	16100000	14100000	18400000	9.24234e+06	9.75926e+06	1.12642e+07	1.18368e+07	1.18722e+07
PE(16:0_20:4)+H	740.522	C41 H75 O8 N1 P1	13.7067	20700000	19800000	21900000	19200000	20000000	1.60786e+07	1.95235e+07	1.36327e+07	2.33521e+07	1.24364e+07
PE(16:0_22:6)+H	764.522	C43 H75 O8 N1 P1	13.2537	2700000	2190000	2690000	2800000	2790000	2.72483e+06	2.33881e+06	2.02303e+06	3.07056e+06	2.48336e+06
PE(16:0e_20:3)+H	728.559	C41 H79 O7 N1 P1	14.9894	1040000	1720000	1100000	998000	1650000	693917	843268	860772	684074	862278
PE(16:0e_22:4)+H	754.575	C43 H81 O7 N1 P1	15.652	11700000	14300000	13500000	12600000	13200000	9.88933e+06	1.07191e+07	9.85292e+06	1.13908e+07	9.03201e+06
PE(16:0p_18:1)+H	702.543	C39 H77 O7 N1 P1	15.7554	114000000	126000000	95300000	133000000	104000000	7.2429e+07	7.78413e+07	7.50069e+07	8.30475e+07	9.78593e+07
PE(16:0p_18:1)+H	702.543	C39 H77 O7 N1 P1	15.8307	114000000	126000000	95300000	133000000	104000000	7.2429e+07	7.78413e+07	7.50069e+07	8.30475e+07	9.78593e+07
PE(16:0p_18:2)+H	700.528	C39 H75 O7 N1 P1	14.9357	1190000	1400000	987000	1560000	1140000	709176	842887	919554	884703	1.16253e+06
PE(16:0p_18:2)+H	700.528	C39 H75 O7 N1 P1	14.6928	7680000	7910000	6650000	7440000	7800000	4.06257e+06	3.86143e+06	4.82305e+06	4.63175e+06	6.67385e+06
PE(16:0p_20:3)+H	726.543	C41 H77 O7 N1 P1	15.1755	4460000	4580000	4310000	3660000	4250000	2.4713e+06	2.41613e+06	3.20009e+06	2.95156e+06	2.65617e+06
PE(16:0p_20:4)+H	724.528	C41 H75 O7 N1 P1	14.395	53600000	47900000	49500000	48600000	48600000	3.80256e+07	3.63598e+07	3.55129e+07	4.37057e+07	3.08009e+07
PE(16:0p_20:5)+H	722.512	C41 H73 O7 N1 P1	13.3734	4700000	4570000	4120000	4270000	4340000	2.52199e+06	1.71418e+06	3.08554e+06	2.72579e+06	3.14656e+06
PE(16:0p_22:4)+H	752.559	C43 H79 O7 N1 P1	15.3889	40100000	38300000	42500000	37800000	38600000	2.20318e+07	2.56005e+07	2.74943e+07	3.16474e+07	2.7778e+07
PE(16:0p_22:5)+H	750.543	C43 H77 O7 N1 P1	14.9308	11500000	14900000	14900000	14000000	13900000	8.39823e+06	1.08582e+07	8.58555e+06	1.03642e+07	8.03419e+06
PE(16:0p_22:5)+H	750.543	C43 H77 O7 N1 P1	14.4462	64800000	65400000	65900000	64100000	61100000	4.5453e+07	4.52728e+07	4.43926e+07	5.49192e+07	4.32858e+07
PE(16:0p_22:6)+H	748.528	C43 H75 O7 N1 P1	13.928	26200000	31500000	29400000	40900000	32600000	2.6527e+07	2.80853e+07	2.00681e+07	3.3141e+07	2.05191e+07
PE(18:0_18:1)+H	746.569	C41 H81 O8 N1 P1	16.4755	14500000	12500000	13900000	17200000	16000000	1.0316e+07	1.04871e+07	1.42488e+07	1.45542e+07	1.33639e+07
PE(18:0_18:2)+H	744.554	C41 H79 O8 N1 P1	15.3809	56000000	53900000	58600000	56800000	66600000	3.56505e+07	3.2396e+07	4.79997e+07	4.33661e+07	4.8907e+07
PE(18:0_20:2)+H	772.585	C43 H83 O8 N1 P1	16.5908	3160000	2540000	4400000	2870000	2890000	1.7446e+06	1.49478e+06	3.03706e+06	2.9583e+06	1.93765e+06
PE(18:0_20:3)+H	770.569	C43 H81 O8 N1 P1	16.1338	841000	1070000	659000	1230000	1030000	777232	599398	679485	993939	606270
PE(18:0_20:4)+H	768.554	C43 H79 O8 N1 P1	15.1294	154000000	165000000	164000000	167000000	148000000	1.11698e+08	1.15399e+08	1.09551e+08	1.60528e+08	1.16474e+08
PE(18:0_22:4)+H	796.585	C45 H83 O8 N1 P1	16.0476	10300000	9390000	11300000	8970000	9330000	5.78766e+06	6.13722e+06	1.01287e+07	1.03737e+07	1.23541e+07
PE(18:0_22:5)+H	794.569	C45 H81 O8 N1 P1	15.6231	4980000	4950000	5930000	4580000	5240000	3.43841e+06	3.69919e+06	4.3905e+06	4.27838e+06	5.29244e+06
PE(18:0_22:6)+H	792.554	C45 H79 O8 N1 P1	14.6936	7440000	7150000	7920000	8290000	7600000	6.86318e+06	5.55094e+06	7.30754e+06	8.11925e+06	9.08983e+06
PE(18:0p_16:0)+H	704.559	C39 H79 O7 N1 P1	17.2136	673000	687000	810000	567000	513000	429556	305709	626087	851243	426045
PE(18:0p_18:1)+H	730.575	C41 H81 O7 N1 P1	17.1943	19600000	27800000	18400000	32000000	19400000	1.48959e+07	1.44766e+07	1.69829e+07	1.61487e+07	2.22205e+07
PE(18:0p_18:1)+H	730.575	C41 H81 O7 N1 P1	17.2408	19600000	27800000	18400000	32000000	19400000	1.48959e+07	1.44766e+07	1.69829e+07	1.61487e+07	2.22205e+07
PE(18:0p_18:2)+H	728.559	C41 H79 O7 N1 P1	16.0763	8280000	12300000	8900000	11900000	11400000	5.78042e+06	6.07259e+06	7.21487e+06	6.91814e+06	1.01583e+07
PE(18:0p_20:2)+H	756.59	C43 H83 O7 N1 P1	17.3541	1050000	1040000	1120000	1100000	898000	727071	387461	882732	1.02217e+06	584131
PE(18:0p_20:4)+H	752.559	C43 H79 O7 N1 P1	15.7777	56700000	63600000	63700000	53800000	57800000	4.42992e+07	3.89436e+07	4.27762e+07	5.11567e+07	4.05438e+07
PE(18:0p_22:3)+H	782.606	C45 H85 O7 N1 P1	17.6093	883000	804000	638000	893000	669000	613709	322082	744378	883618	642033
PE(18:0p_22:4)+H	780.59	C45 H83 O7 N1 P1	17.1651	1440000	1520000	1570000	1440000	1270000	1.02862e+06	982931	1.08189e+06	914756	1.38462e+06
PE(18:0p_22:4)+H	780.59	C45 H83 O7 N1 P1	16.7505	29100000	32700000	32100000	35100000	27900000	2.02936e+07	1.968e+07	2.41492e+07	2.91927e+07	2.7813e+07
PE(18:0p_22:5)+H	778.575	C45 H81 O7 N1 P1	16.2808	5020000	6910000	7070000	6720000	6320000	4.2496e+06	4.89607e+06	3.91235e+06	5.17315e+06	3.76601e+06
PE(18:0p_22:5)+H	778.575	C45 H81 O7 N1 P1	15.7771	18700000	22000000	20600000	22300000	17800000	1.5085e+07	1.40843e+07	1.46889e+07	1.79482e+07	1.58681e+07
PE(18:0p_22:6)+H	776.559	C45 H79 O7 N1 P1	15.651	3850000	4080000	4210000	4090000	4060000	2.79541e+06	3.23009e+06	2.92135e+06	3.86039e+06	2.38977e+06
PE(18:0p_22:6)+H	776.559	C45 H79 O7 N1 P1	15.3362	17500000	22900000	19600000	27900000	19700000	1.90563e+07	1.82164e+07	1.40407e+07	2.24452e+07	1.38457e+07
PE(18:1_18:1)+H	744.554	C41 H79 O8 N1 P1	15.218	56000000	53900000	58600000	56800000	66600000	3.56505e+07	3.2396e+07	4.79997e+07	4.33661e+07	4.8907e+07
PE(18:1_18:2)+H	742.538	C41 H77 O8 N1 P1	14.0522	9810000	9940000	14200000	9040000	9520000	7.79976e+06	5.80177e+06	7.97718e+06	9.22412e+06	9.00359e+06
PE(18:1_20:4)+H	766.538	C43 H77 O8 N1 P1	13.7788	9620000	10800000	12700000	8180000	8320000	8.92795e+06	7.73966e+06	7.99987e+06	1.17364e+07	8.20644e+06
PE(18:1_20:5)+H	764.522	C43 H75 O8 N1 P1	12.7615	6890000	7580000	10900000	4400000	5350000	7.51181e+06	6.05263e+06	4.60572e+06	6.51012e+06	3.96033e+06
PE(18:1_22:6)+H	790.538	C45 H77 O8 N1 P1	13.332	1430000	1420000	2250000	1260000	1150000	1.64331e+06	1.13149e+06	1.2119e+06	2.13141e+06	1.06924e+06
PE(18:1e_22:4)+H	780.59	C45 H83 O7 N1 P1	15.7098	4050000	4910000	4840000	4700000	4540000	3.18322e+06	3.64351e+06	3.7897e+06	4.73775e+06	3.29091e+06
PE(18:1e_22:5)+H	778.575	C45 H81 O7 N1 P1	14.7102	1150000	1450000	1500000	1280000	1490000	1.197e+06	1.43744e+06	1.20875e+06	1.48754e+06	879020
PE(18:1p_18:1)+H	728.559	C41 H79 O7 N1 P1	15.8874	22200000	25700000	21300000	23200000	22200000	1.4485e+07	1.4761e+07	1.61664e+07	1.44332e+07	2.25907e+07
PE(18:1p_18:2)+H	726.543	C41 H77 O7 N1 P1	14.7645	6650000	8650000	8990000	6480000	9800000	3.88571e+06	4.52196e+06	5.35258e+06	4.48645e+06	7.14907e+06
PE(18:1p_20:5)+H	748.528	C43 H75 O7 N1 P1	13.4683	2530000	2450000	2240000	1880000	2220000	1.49516e+06	1.09352e+06	1.69219e+06	1.36847e+06	1.34994e+06
PE(18:1p_22:4)+H	778.575	C45 H81 O7 N1 P1	15.4512	13300000	13300000	14000000	12200000	12900000	8.83734e+06	8.77436e+06	9.99092e+06	1.38309e+07	9.23489e+06
PE(18:1p_22:5)+H	776.559	C45 H79 O7 N1 P1	14.993	2530000	2900000	3280000	2580000	3100000	1.91678e+06	2.47461e+06	1.85815e+06	2.11241e+06	1.49233e+06
PE(18:1p_22:5)+H	776.559	C45 H79 O7 N1 P1	14.4967	11500000	11900000	13100000	11100000	10700000	8.16575e+06	8.77144e+06	8.53518e+06	9.44225e+06	8.41779e+06
PE(18:1p_22:6)+H	774.543	C45 H77 O7 N1 P1	14.0187	12300000	13500000	14600000	14200000	14500000	1.19546e+07	1.17663e+07	9.00505e+06	1.31653e+07	8.78004e+06
PE(18:2_18:2)+H	740.522	C41 H75 O8 N1 P1	12.8347	5030000	4580000	7540000	3510000	3970000	4.05202e+06	2.70439e+06	3.36622e+06	3.44693e+06	3.15848e+06
PE(18:2_20:4)+H	764.522	C43 H75 O8 N1 P1	12.5531	6890000	7580000	10900000	4400000	5350000	7.51181e+06	6.05263e+06	4.60572e+06	6.51012e+06	3.96033e+06
PE(18:2p_20:4)+H	748.528	C43 H75 O7 N1 P1	13.276	2170000	1970000	2300000	1440000	2000000	1.18185e+06	1.10616e+06	1.43656e+06	1.2385e+06	1.38685e+06
PE(18:2p_22:4)+H	776.559	C45 H79 O7 N1 P1	14.018	1340000	1480000	1640000	1800000	1730000	1.49863e+06	1.56128e+06	1.0466e+06	1.45793e+06	1.0232e+06
PE(18:3_20:4)+H	762.507	C43 H73 O8 N1 P1	12.842	1160000	958000	1590000	901000	936000	882230	652966	769473	826174	745676
PI(18:0_20:4)+H	887.564	C47 H84 O13 N0 P1	12.0166	1380000	1590000	1350000	1740000	1480000	921460	1.24675e+06	1.2516e+06	1.67031e+06	1.14077e+06
PI(18:0_20:4)+NH4	904.591	C47 H87 O13 N1 P1	12.019	1510000	1600000	1390000	1880000	1590000	933715	1.26286e+06	1.31812e+06	1.7005e+06	1.23316e+06
PS(18:0_18:2)+H	788.544	C42 H79 O10 N1 P1	12.4981	2530000	2730000	2800000	3320000	3540000	1.49598e+06	1.7639e+06	2.22829e+06	3.0819e+06	2.13825e+06
PS(18:0_20:4)+H	812.544	C44 H79 O10 N1 P1	12.2726	1130000	1740000	1760000	1580000	1200000	909001	1.31176e+06	998011	2.11153e+06	1.02413e+06
SM(d18:1_24:3)+H	809.653	C47 H90 O6 N2 P1	17.7835	11300000	13300000	11900000	12400000	10500000	8.43019e+06	7.07684e+06	1.00007e+07	9.65054e+06	8.37456e+06
SM(d34:0)+H	705.591	C39 H82 O6 N2 P1	13.8993	3710000	3750000	3880000	3010000	3070000	2.2759e+06	2.6174e+06	2.7005e+06	3.04122e+06	2.24105e+06
SM(d34:1)+H	703.575	C39 H80 O6 N2 P1	13.24	55000000	60600000	68100000	54100000	56300000	3.6622e+07	4.3834e+07	4.41147e+07	4.68657e+07	4.13546e+07
SM(d35:1)+H	717.591	C40 H82 O6 N2 P1	14.0576	869000	941000	1260000	727000	729000	499754	647853	731550	606623	512346
SM(d36:0)+H	733.622	C41 H86 O6 N2 P1	15.4384	2310000	2470000	2230000	1670000	1780000	1.21498e+06	1.28416e+06	1.70379e+06	2.33239e+06	1.10165e+06
SM(d36:1)+H	731.606	C41 H84 O6 N2 P1	14.8282	127000000	145000000	128000000	125000000	119000000	8.33401e+07	7.86847e+07	9.17921e+07	1.03114e+08	7.03942e+07
SM(d38:1)+H	759.637	C43 H88 O6 N2 P1	16.2863	19800000	22800000	21100000	20600000	18100000	1.60246e+07	1.45383e+07	1.72276e+07	1.6288e+07	1.28533e+07
SM(d40:1)+H	787.669	C45 H92 O6 N2 P1	17.7799	25000000	28800000	26100000	26700000	22600000	1.85622e+07	1.56414e+07	2.24941e+07	2.1606e+07	1.82002e+07
SM(d41:1)+H	801.684	C46 H94 O6 N2 P1	18.5635	4370000	4480000	4620000	4830000	4450000	4.01083e+06	3.5384e+06	4.57857e+06	3.86159e+06	3.43964e+06
SM(d42:1)+H	815.7	C47 H96 O6 N2 P1	19.3417	14600000	15300000	15900000	18700000	15400000	1.45634e+07	1.03943e+07	1.56125e+07	1.43365e+07	1.36483e+07
SM(d42:2)+H	813.684	C47 H94 O6 N2 P1	17.607	31700000	34100000	39000000	33300000	30700000	2.48669e+07	1.87292e+07	2.70024e+07	2.95472e+07	3.37386e+07
SM(d42:3)+H	811.669	C47 H92 O6 N2 P1	16.3076	19700000	21200000	32000000	18800000	18500000	1.24573e+07	1.12673e+07	1.62528e+07	1.6149e+07	2.15993e+07
SM(d42:4)+H	809.653	C47 H90 O6 N2 P1	15.2119	2390000	2670000	3330000	2000000	2310000	1.38015e+06	1.06533e+06	1.64796e+06	1.74088e+06	2.50172e+06
SM(t36:1)+H	747.601	C41 H84 O7 N2 P1	15.4773	2890000	3920000	2180000	3370000	2820000	1.72371e+06	2.00037e+06	1.76358e+06	1.95234e+06	3.33185e+06
SM(t38:3)+H	771.601	C43 H84 O7 N2 P1	14.3017	3060000	3780000	2630000	3660000	4240000	2.19552e+06	2.6035e+06	3.22109e+06	2.59112e+06	2.16978e+06
SPHP(m18:1)+H	364.261	C18 H39 O4 N1 P1	15.8295	4210000	4790000	3520000	5070000	3790000	2.58546e+06	2.87699e+06	2.72026e+06	2.97609e+06	3.65352e+06
TG(10:0_18:1_20:5)+H	795.65	C51 H87 O6	22.8737	630000	349000	218000	499000	577000	3.07358e+06	3.04646e+06	2.12359e+06	1.24928e+06	1.611e+06
TG(12:0_18:2_20:5)+H	821.665	C53 H89 O6	23.0128	1810000	1040000	820000	1590000	1820000	6.94123e+06	7.46924e+06	5.07811e+06	3.34833e+06	4.06061e+06
TG(14:0_18:2_18:3)+H	825.697	C53 H93 O6	23.1523	449000	320000	250000	402000	408000	1.82099e+06	1.84165e+06	1.27921e+06	741043	980991
TG(14:0_18:2_18:3)+NH4	842.723	C53 H96 O6 N1	23.1649	11400000	6820000	6260000	9600000	11700000	4.9109e+07	5.14613e+07	3.77976e+07	2.05277e+07	2.80234e+07
TG(14:0_18:2_20:5)+H	849.697	C55 H93 O6	23.5496	8210000	6560000	5640000	8050000	9830000	1.31486e+07	1.32686e+07	1.10184e+07	1.37977e+07	1.21161e+07
TG(15:0_16:0_18:1)+NH4	836.77	C52 H102 O6 N1	24.2915	1820000	1540000	1410000	1840000	1580000	2.71821e+06	3.15527e+06	2.4292e+06	2.25098e+06	2.34894e+06
TG(15:0_16:0_18:2)+NH4	834.755	C52 H100 O6 N1	24.0806	2880000	2110000	2300000	2760000	2340000	4.90223e+06	5.71641e+06	4.81092e+06	3.70432e+06	4.12185e+06
TG(15:0_16:1_18:2)+NH4	832.739	C52 H98 O6 N1	23.8471	1630000	1140000	1090000	1480000	1430000	3.80813e+06	4.17336e+06	3.31023e+06	2.41603e+06	2.71777e+06
TG(15:0_18:2_18:3)+NH4	856.739	C54 H98 O6 N1	23.4929	1800000	1130000	1080000	1550000	1530000	6.20639e+06	6.89426e+06	5.7664e+06	2.55903e+06	4.26334e+06
TG(15:0_18:2_20:5)+H	863.712	C56 H95 O6	23.8073	675000	561000	530000	607000	553000	1.21952e+06	1.22255e+06	1.17212e+06	913422	1.09137e+06
TG(16:0_10:0_18:1)+NH4	766.692	C47 H92 O6 N1	23.4899	630000	400000	336000	555000	455000	1.59262e+06	1.42086e+06	1.2831e+06	792089	1.10189e+06
TG(16:0_10:0_18:2)+NH4	764.676	C47 H90 O6 N1	22.8792	471000	249000	201000	382000	356000	2.15773e+06	2.13613e+06	1.651e+06	719013	1.1577e+06
TG(16:0_14:0_16:1)+NH4	794.723	C49 H96 O6 N1	23.8889	1990000	1460000	1220000	1950000	1700000	2.63244e+06	2.52441e+06	2.25238e+06	2.47248e+06	2.19166e+06
TG(16:0_14:2_18:2)+NH4	816.708	C51 H94 O6 N1	23.1994	3510000	2020000	1710000	3070000	3580000	1.49884e+07	1.60089e+07	1.11671e+07	6.4832e+06	8.42758e+06
TG(16:0_16:0_16:0)+NH4	824.77	C51 H102 O6 N1	24.4086	13900000	9720000	9030000	13600000	12000000	1.25514e+07	1.23621e+07	1.16092e+07	1.41538e+07	1.21734e+07
TG(16:0_16:0_16:1)+NH4	822.755	C51 H100 O6 N1	24.1549	9000000	6940000	6090000	9030000	9690000	9.49796e+06	9.16355e+06	7.46851e+06	1.05226e+07	7.9982e+06
TG(16:0_16:0_17:0)+NH4	838.786	C52 H104 O6 N1	24.48	864000	802000	702000	776000	619000	1.0532e+06	1.179e+06	1.0309e+06	901780	929631
TG(16:0_16:0_18:1)+NH4	850.786	C53 H104 O6 N1	24.3814	81700000	65900000	60100000	80600000	76400000	9.23375e+07	8.75365e+07	7.54694e+07	9.51741e+07	7.71947e+07
TG(16:0_16:0_18:2)+NH4	848.77	C53 H102 O6 N1	24.2003	93800000	77600000	71300000	92700000	89900000	1.04151e+08	1.0338e+08	9.09975e+07	1.10404e+08	9.42835e+07
TG(16:0_16:0_20:5)+H	853.728	C55 H97 O6	24.1646	2730000	2540000	2210000	2670000	2560000	1.92496e+06	1.65939e+06	1.82655e+06	2.78831e+06	2.09371e+06
TG(16:0_16:1_16:1)+NH4	820.739	C51 H98 O6 N1	23.8948	13100000	10600000	8870000	14000000	14900000	2.27349e+07	2.09299e+07	1.70087e+07	2.07008e+07	1.6629e+07
TG(16:0_16:1_18:2)+H	829.728	C53 H97 O6	23.9088	1380000	1090000	881000	1390000	1300000	2.09024e+06	1.973e+06	1.76849e+06	1.94171e+06	1.70088e+06
TG(16:0_16:1_18:2)+NH4	846.755	C53 H100 O6 N1	24.262	143000	61200000	127000	155000	16200	385366	278926	195123	239669	250681
TG(16:0_16:1_18:2)+NH4	846.755	C53 H100 O6 N1	23.9097	72500000	61200000	51500000	75300000	80800000	1.13865e+08	1.12653e+08	9.18758e+07	1.10686e+08	9.20699e+07
TG(16:0_16:1_18:3)+NH4	844.739	C53 H98 O6 N1	23.8173	40700000	29800000	25100000	38400000	46000000	214136	244557	8.67211e+07	7.34456e+07	7.68573e+07
TG(16:0_17:0_18:1)+NH4	864.801	C54 H106 O6 N1	24.4724	3530000	2860000	2620000	2600000	2970000	4.73864e+06	6.61313e+06	4.21553e+06	4.62428e+06	3.64627e+06
TG(16:0_17:1_18:1)+NH4	862.786	C54 H104 O6 N1	24.298	5400000	4370000	4180000	5390000	4700000	8.84177e+06	9.97704e+06	8.34311e+06	7.22901e+06	7.71689e+06
TG(16:0_18:1_18:1)+NH4	876.801	C55 H106 O6 N1	24.3679	207000000	184000000	169000000	203000000	189000000	2.47075e+08	2.29791e+08	2.18655e+08	2.53144e+08	2.20234e+08
TG(16:0_18:1_18:2)+H	857.759	C55 H101 O6	24.1932	3780000	3220000	3010000	3570000	3220000	3.57415e+06	3.63467e+06	3.48165e+06	3.84094e+06	3.67585e+06
TG(16:0_18:1_18:2)+NH4	874.786	C55 H104 O6 N1	24.1847	236000000	213000000	195000000	228000000	216000000	2.69979e+08	2.64649e+08	2.42927e+08	2.82422e+08	2.49588e+08
TG(16:0_18:2_20:4)+H	879.744	C57 H99 O6	23.8863	15700000	3350000	3530000	13700000	12800000	2.68589e+07	2.55397e+07	2.60017e+07	1.94902e+07	2.3563e+07
TG(16:0_18:3_18:3)+NH4	868.739	C55 H98 O6 N1	23.4202	29900000	18500000	17400000	24500000	28200000	1.25964e+08	1.29815e+08	9.93104e+07	4.98735e+07	7.2921e+07
TG(16:1_12:0_18:1)+NH4	792.708	C49 H94 O6 N1	23.5349	2560000	1580000	1180000	2270000	2190000	7.2778e+06	6.8875e+06	5.55997e+06	3.92294e+06	4.77719e+06
TG(16:1_14:1_16:1)+NH4	790.692	C49 H92 O6 N1	22.875	418000	220000	178000	383000	458000	2.7993e+06	3.15401e+06	2.09665e+06	998923	1.29979e+06
TG(16:1_14:1_18:2)+NH4	816.708	C51 H94 O6 N1	23.0583	3510000	2020000	1710000	3070000	3580000	1.49926e+07	1.60114e+07	1.11656e+07	6.4832e+06	8.42758e+06
TG(16:1_16:1_16:1)+NH4	818.723	C51 H96 O6 N1	23.5434	10400000	7010000	5520000	10000000	11500000	3.2142e+07	3.15117e+07	2.37112e+07	1.9301e+07	2.01688e+07
TG(16:1_16:1_18:2)+H	827.712	C53 H95 O6	23.6001	1280000	1000000	871000	1160000	1290000	3.25005e+06	3.24818e+06	2.63417e+06	2.1684e+06	2.30273e+06
TG(16:1_16:1_18:2)+NH4	844.739	C53 H98 O6 N1	23.5659	40700000	29800000	25100000	38400000	46000000	1.11778e+08	1.12735e+08	8.67211e+07	7.34456e+07	7.68573e+07
TG(16:1_17:1_18:1)+NH4	860.77	C54 H102 O6 N1	24.0768	6670000	4950000	5090000	6450000	5440000	1.30871e+07	1.45644e+07	1.21322e+07	9.31238e+06	1.07823e+07
TG(16:1_18:1_18:2)+H	855.744	C55 H99 O6	23.9733	10100000	8590000	8350000	9550000	8620000	1.19548e+07	1.16001e+07	1.12869e+07	1.25809e+07	1.14e+07
TG(16:1_18:1_18:2)+NH4	872.77	C55 H102 O6 N1	23.9665	267000000	231000000	219000000	257000000	247000000	3.50514e+08	3.43909e+08	3.202e+08	3.53032e+08	3.20858e+08
TG(16:1_18:2_18:2)+H	853.728	C55 H97 O6	23.5979	7930000	6140000	5280000	6990000	7240000	1.68367e+07	1.64712e+07	1.43129e+07	1.15678e+07	1.31005e+07
TG(16:1_18:2_18:2)+NH4	870.755	C55 H100 O6 N1	23.6105	152000000	113000000	98600000	134000000	141000000	3.44388e+08	3.37267e+08	2.89502e+08	2.32637e+08	2.67163e+08
TG(16:1_18:2_18:3)+H	851.712	C55 H95 O6	23.1844	1380000	873000	770000	1060000	1210000	5.95608e+06	6.15612e+06	4.55575e+06	2.30938e+06	3.27275e+06
TG(16:1_18:2_18:3)+NH4	868.739	C55 H98 O6 N1	23.1836	30400000	18500000	17400000	24500000	28200000	1.25964e+08	1.30421e+08	9.91629e+07	4.96243e+07	7.24738e+07
TG(16:1_18:2_20:5)+H	875.712	C57 H95 O6	23.5906	21100000	17100000	14300000	18900000	19800000	2.90492e+07	2.74897e+07	2.64892e+07	3.08111e+07	2.98192e+07
TG(17:0_18:1_18:1)+NH4	890.817	C56 H108 O6 N1	24.4711	3510000	2760000	2470000	3340000	2810000	7.08128e+06	7.28918e+06	6.44936e+06	4.68798e+06	5.56013e+06
TG(17:0_18:1_18:2)+NH4	888.801	C56 H106 O6 N1	24.296	6300000	5610000	5410000	6430000	5770000	1.14557e+07	1.29442e+07	1.09607e+07	8.63219e+06	1.03282e+07
TG(18:0_16:0_16:0)+NH4	852.801	C53 H106 O6 N1	24.5705	19100000	13700000	11600000	19100000	15100000	2.71873e+07	2.39291e+07	2.33765e+07	2.22092e+07	2.44717e+07
TG(18:0_16:0_18:0)+NH4	880.833	C55 H110 O6 N1	24.7089	8500000	6010000	5070000	8200000	5710000	2.26693e+07	1.86126e+07	1.65302e+07	1.07235e+07	1.43273e+07
TG(18:0_16:0_18:1)+NH4	878.817	C55 H108 O6 N1	24.5492	59600000	46300000	39500000	62200000	50300000	9.87381e+07	9.07596e+07	8.74219e+07	7.97817e+07	8.69727e+07
TG(18:0_17:0_18:1)+NH4	892.833	C56 H110 O6 N1	24.6218	936000	725000	550000	943000	641000	2.69606e+06	2.64008e+06	2.21777e+06	1.28274e+06	1.75021e+06
TG(18:0_18:0_18:0)+NH4	908.864	C57 H114 O6 N1	24.6891	9770000	6030000	9870000	6970000	7600000	2.00565e+07	1.32467e+07	1.30427e+07	9.03799e+06	1.36291e+07
TG(18:0_18:0_18:1)+NH4	906.848	C57 H112 O6 N1	24.6907	27100000	20800000	17700000	28700000	21300000	7.16011e+07	6.01316e+07	5.78259e+07	3.96519e+07	4.96066e+07
TG(18:0_18:1_18:1)+NH4	904.833	C57 H110 O6 N1	24.5253	98900000	85600000	75700000	101000000	85600000	1.55654e+08	1.42797e+08	1.44907e+08	1.34473e+08	1.39843e+08
TG(18:0_18:1_18:2)+NH4	902.817	C57 H108 O6 N1	24.5431	193000000	179000000	166000000	184000000	171000000	2.34984e+08	2.17975e+08	2.22042e+08	2.38061e+08	2.1784e+08
TG(18:0_18:1_20:1)+NH4	932.864	C59 H114 O6 N1	24.6777	4910000	3580000	3630000	5050000	4360000	1.61512e+07	1.52364e+07	1.41453e+07	7.26599e+06	1.0081e+07
TG(18:0_18:1_22:4)+NH4	954.848	C61 H112 O6 N1	24.4567	4110000	2960000	3410000	3160000	4710000	3.82333e+06	4.92759e+06	5.26456e+06	5.09585e+06	3.68309e+06
TG(18:1_17:1_18:2)+NH4	886.786	C56 H104 O6 N1	24.0887	7270000	5810000	5930000	6910000	6010000	1.53669e+07	1.60816e+07	1.46562e+07	1.0098e+07	1.31111e+07
TG(18:1_17:1_18:3)+NH4	884.77	C56 H102 O6 N1	23.8029	4660000	3670000	3670000	4090000	3930000	1.31236e+07	1.3696e+07	1.20306e+07	6.81054e+06	9.75191e+06
TG(18:1_18:1_18:1)+H	885.791	C57 H105 O6	24.3759	1760000	1720000	2570000	2850000	2470000	3.17933e+06	2.84798e+06	3.11437e+06	3.55235e+06	3.11472e+06
TG(18:1_18:1_18:1)+NH4	902.817	C57 H108 O6 N1	24.2331	44500000	42900000	39400000	42600000	39000000	4.72563e+07	4.73481e+07	4.64642e+07	5.12065e+07	4.73113e+07
TG(18:1_18:1_18:1)+NH4	902.817	C57 H108 O6 N1	24.353	147000000	135000000	125000000	140000000	131000000	1.76647e+08	1.61802e+08	1.67622e+08	1.85951e+08	1.64904e+08
TG(18:1_18:1_18:2)+H	883.775	C57 H103 O6	24.2308	5520000	5120000	4900000	5260000	4840000	5.59174e+06	5.19634e+06	5.78388e+06	5.96329e+06	5.72893e+06
TG(18:1_18:1_22:4)+NH4	952.833	C61 H110 O6 N1	24.2903	5870000	4310000	4700000	4450000	7140000	5.99506e+06	7.92064e+06	7.83982e+06	7.90065e+06	5.47877e+06
TG(18:1_18:2_18:2)+H	881.759	C57 H101 O6	23.951	12500000	11200000	10400000	11600000	10500000	1.43475e+07	1.41935e+07	1.4562e+07	1.54351e+07	1.42589e+07
TG(18:1_18:2_18:2)+NH4	898.786	C57 H104 O6 N1	24.495	236000	579000	647000	494000	862000	611298	528686	421296	403464	738755
TG(18:1_18:2_18:2)+NH4	898.786	C57 H104 O6 N1	23.9499	289000000	256000000	246000000	266000000	250000000	3.58713e+08	3.44241e+08	3.54655e+08	3.62954e+08	3.48604e+08
TG(18:1_18:2_18:3)+H	879.744	C57 H99 O6	24.1608	6320000	6430000	6180000	6030000	6160000	4.16665e+06	3.93371e+06	3.71469e+06	6.38023e+06	4.49621e+06
TG(18:1_18:2_20:2)+NH4	926.817	C59 H108 O6 N1	24.2895	29400000	20700000	23900000	23500000	31600000	2.94522e+07	3.35533e+07	3.53906e+07	3.50985e+07	2.82485e+07
TG(18:1_18:2_20:3)+NH4	924.801	C59 H106 O6 N1	24.103	36000000	22700000	17500000	27900000	39400000	4.56011e+07	5.15776e+07	5.19187e+07	4.73319e+07	3.81078e+07
TG(18:1_18:2_20:5)+H	903.744	C59 H99 O6	23.9431	16400000	16200000	17100000	14300000	14500000	8.50208e+06	7.99863e+06	9.66686e+06	1.59263e+07	1.13747e+07
TG(18:1_18:2_22:0)+NH4	958.88	C61 H116 O6 N1	24.6715	1280000	882000	1100000	1300000	1290000	4.11153e+06	4.11308e+06	4.21329e+06	1.71987e+06	2.77247e+06
TG(18:1_18:2_22:1)+NH4	956.864	C61 H114 O6 N1	24.506	2210000	1450000	1840000	1990000	2240000	2.6728e+06	2.98607e+06	3.6279e+06	2.54971e+06	2.75709e+06
TG(18:1_18:2_22:4)+NH4	950.817	C61 H108 O6 N1	24.08	9480000	6150000	7400000	6580000	11100000	1.41916e+07	1.85829e+07	1.62695e+07	1.37877e+07	1.03589e+07
TG(18:1_18:2_24:1)+NH4	984.895	C63 H118 O6 N1	24.6711	614000	456000	584000	569000	607000	1.305e+06	1.35306e+06	1.60191e+06	669029	1.13576e+06
TG(18:2_18:2_18:2)+H	879.744	C57 H99 O6	23.6535	15700000	9510000	8950000	13700000	12800000	2.68589e+07	2.55397e+07	2.60017e+07	1.94902e+07	2.3563e+07
TG(18:2_18:2_18:2)+NH4	896.77	C57 H102 O6 N1	23.6536	261000000	200000000	190000000	219000000	206000000	4.85646e+08	4.70862e+08	4.68642e+08	3.39968e+08	4.23783e+08
TG(18:2_18:2_20:4)+H	903.744	C59 H99 O6	23.5475	193000	7470000	7270000	7610000	6900000	9.21442e+06	9.0308e+06	9.58822e+06	1.0159e+07	9.19437e+06
TG(18:2_18:2_20:4)+NH4	920.77	C59 H102 O6 N1	23.5094	16800000	8420000	11100000	10800000	19200000	4.05248e+07	5.25616e+07	4.6716e+07	2.42789e+07	2.84598e+07
TG(18:3_17:1_18:2)+NH4	882.755	C56 H100 O6 N1	23.4567	1180000	692000	1240000	877000	868000	6.31037e+06	6.89482e+06	5.87376e+06	1.68123e+06	4.38946e+06
TG(18:3_18:2_18:2)+H	877.728	C57 H97 O6	23.2616	7670000	8330000	7040000	11300000	11500000	1.58705e+07	1.47096e+07	1.29626e+07	7.99686e+06	1.11155e+07
TG(18:3_18:2_18:2)+H	877.728	C57 H97 O6	23.9024	16700000	16600000	16400000	16000000	16100000	1.29335e+07	9.68663e+06	1.03941e+07	1.74069e+07	1.19459e+07
TG(18:3_18:2_18:2)+NH4	894.755	C57 H100 O6 N1	23.5124	69200000	44700000	42800000	52500000	52500000	2.5328e+08	2.59056e+08	2.27699e+08	9.5849e+07	1.67334e+08
TG(18:3_18:2_18:2)+NH4	894.755	C57 H100 O6 N1	23.2639	69200000	44700000	42800000	52500000	52500000	2.5328e+08	2.59056e+08	2.27699e+08	9.5849e+07	1.67334e+08
TG(18:3_18:2_18:3)+NH4	892.739	C57 H98 O6 N1	22.548	6280000	3300000	3440000	4240000	4880000	2.94379e+07	3.08234e+07	2.56773e+07	8.47073e+06	1.69839e+07
TG(18:3_18:2_18:3)+NH4	892.739	C57 H98 O6 N1	22.7247	6280000	3300000	3440000	4240000	4880000	2.94379e+07	3.08234e+07	2.56773e+07	8.47073e+06	1.69839e+07
TG(18:3_18:2_20:5)+H	899.712	C59 H95 O6	23.2626	27600000	19000000	18600000	21700000	20900000	6.85751e+07	6.95887e+07	6.43137e+07	3.64871e+07	5.53666e+07
TG(18:3_18:3_20:5)+H	897.697	C59 H93 O6	22.5494	4180000	2250000	2340000	2770000	3300000	1.89727e+07	1.99725e+07	1.6291e+07	5.66018e+06	1.14361e+07
TG(18:4_16:0_16:1)+H	825.697	C53 H93 O6	23.8828	1130000	981000	822000	1190000	1190000	1.04415e+06	990318	893348	1.54057e+06	1.04377e+06
TG(18:4_16:0_18:2)+H	851.712	C55 H95 O6	23.5501	1410000	1180000	1050000	1340000	1680000	2.11066e+06	2.20019e+06	1.81036e+06	2.37468e+06	1.6768e+06
TG(18:4_16:1_16:1)+H	823.681	C53 H91 O6	23.5398	2440000	1830000	1380000	2310000	2870000	5.23614e+06	4.87129e+06	3.66061e+06	4.13347e+06	3.83364e+06
TG(18:4_16:1_18:1)+H	851.712	C55 H95 O6	23.9027	5230000	4840000	4330000	5230000	6060000	4.44464e+06	4.05614e+06	3.67862e+06	6.8789e+06	4.27165e+06
TG(18:4_18:2_18:3)+H	873.697	C57 H93 O6	23.1803	12600000	8320000	7530000	10300000	11700000	2.88568e+07	3.95647e+07	2.43449e+07	2.05067e+07	2.69262e+07
TG(19:0_18:1_18:1)+NH4	918.848	C58 H112 O6 N1	24.6188	1270000	885000	471000	1090000	1090000	2.91926e+06	3.00552e+06	2.67734e+06	1.64793e+06	2.0252e+06
TG(19:1_18:1_18:1)+NH4	916.833	C58 H110 O6 N1	24.4678	1720000	1330000	1450000	1640000	1600000	3.65987e+06	2.97696e+06	3.63056e+06	2.38083e+06	2.7576e+06
TG(19:1_18:1_18:2)+NH4	914.817	C58 H108 O6 N1	24.2995	1810000	1450000	1590000	1720000	1710000	3.32503e+06	3.6644e+06	3.39043e+06	2.33963e+06	3.04231e+06
TG(19:1_18:2_18:2)+NH4	912.801	C58 H106 O6 N1	24.0913	1800000	1160000	1520000	1460000	1560000	3.15563e+06	3.6219e+06	3.02821e+06	1.89618e+06	2.67363e+06
TG(20:1_18:1_18:1)+NH4	930.848	C59 H112 O6 N1	24.5114	10100000	8240000	8580000	9870000	9890000	1.7051e+07	1.69092e+07	1.75036e+07	1.36297e+07	1.52333e+07
TG(20:1_18:1_18:2)+NH4	928.833	C59 H110 O6 N1	24.3578	16200000	12700000	14800000	14400000	16500000	1.6278e+07	1.69795e+07	1.92537e+07	1.88301e+07	1.622e+07
TG(20:2_18:2_18:2)+NH4	924.801	C59 H106 O6 N1	23.8153	5320000	2890000	3610000	3810000	6520000	1.18393e+07	1.37454e+07	1.19922e+07	8.39576e+06	7.84371e+06
TG(20:3_18:2_18:2)+NH4	922.786	C59 H104 O6 N1	23.7435	36500000	21700000	26300000	26100000	40700000	6.89614e+07	7.81906e+07	7.5756e+07	5.23767e+07	5.00473e+07
TG(20:5_14:1_18:2)+H	847.681	C55 H91 O6	23.1148	5160000	3340000	2900000	4460000	5380000	1.8255e+07	1.98723e+07	1.48115e+07	9.27617e+06	1.24555e+07
TG(20:5_18:2_18:2)+H	901.728	C59 H97 O6	23.7294	42000000	35900000	35000000	35600000	34500000	3.56778e+07	3.3517e+07	3.8186e+07	4.66362e+07	4.27228e+07
TG(20:5_18:2_18:2)+H	901.728	C59 H97 O6	23.6413	42000000	35900000	35000000	35600000	34500000	3.56778e+07	3.3517e+07	3.8186e+07	4.66362e+07	4.27228e+07
TG(20:5_18:2_20:4)+H	925.728	C61 H97 O6	23.5068	5000000	2560000	3500000	3140000	5510000	8.99719e+06	1.13188e+07	1.10378e+07	6.48282e+06	7.49032e+06
TG(20:5_18:2_22:4)+H	953.759	C63 H101 O6	23.8247	1080000	654000	831000	656000	1320000	1.65026e+06	2.06606e+06	2.04251e+06	1.47721e+06	1.27773e+06
TG(22:4_18:2_18:2)+NH4	948.801	C61 H106 O6 N1	23.8291	8680000	5420000	6940000	5850000	10900000	1.79956e+07	2.42723e+07	2.05081e+07	1.34961e+07	1.18711e+07

## Sheet: Negative-mode
lipid molecules indentifed in the breast muscle
LipidIon				A1	A2	A3	A4	A5	B1	B2	B3	B4	B5
LABEL	CalcMz	IonFormula	Rt	C	C	C	C	C	WS	WS	WS	WS	WS
CL(16:0_20:3_18:2_18:1)-H	1452	C81 H145 O17 P2	21.9395	1600000	2130000	1460000	2800000	1540000	1.49287e+06	1.59823e+06	2.24488e+06	2.00428e+06	1.8157e+06
CL(18:1_16:0_16:0_18:1)-H	1404	C77 H145 O17 P2	22.7517	2520000	2970000	1970000	5350000	2920000	2.91942e+06	2.86272e+06	3.71819e+06	2.97161e+06	2.95169e+06
CL(18:1_16:0_20:4_16:0)-H	1425.98	C79 H143 O17 P2	22.7512	1520000	1790000	1180000	3200000	1770000	1.82966e+06	1.77127e+06	2.24673e+06	1.81639e+06	1.78807e+06
CL(18:1_16:0_20:4_18:2)-H	1449.98	C81 H143 O17 P2	21.9358	3870000	4580000	3720000	6900000	4110000	4.1041e+06	3.9441e+06	5.95242e+06	4.29851e+06	4.07734e+06
CL(18:1_18:1_18:2_20:4)-H	1476	C83 H145 O17 P2	21.091	8040000	8380000	7120000	10200000	9270000	8.48655e+06	9.51104e+06	1.04226e+07	9.06242e+06	8.98134e+06
CL(18:1_18:1_20:4_18:2)-H	1476	C83 H145 O17 P2	22.0261	5890000	6340000	6120000	8250000	5220000	5.09133e+06	5.38594e+06	8.21829e+06	5.87213e+06	5.5712e+06
CL(18:2_16:0_16:0_18:1)-H	1401.98	C77 H143 O17 P2	22.0068	1610000	2060000	1300000	2820000	2140000	1.46144e+06	1.52184e+06	2.42484e+06	1.63509e+06	1.45341e+06
CL(18:2_16:0_18:2_18:2)-H	1423.96	C79 H141 O17 P2	22.004	885000	1120000	737000	1570000	1210000	823290	805206	1.33457e+06	977562	783070
CL(18:2_16:1_18:2_18:1)-H	1423.96	C79 H141 O17 P2	20.1328	5420000	5790000	4040000	5510000	6410000	5.32212e+06	5.70311e+06	6.33341e+06	6.41187e+06	4.79205e+06
CL(18:2_16:1_18:2_18:2)-H	1421.95	C79 H139 O17 P2	19.2895	3120000	2810000	2060000	2170000	3490000	2.95333e+06	3.39688e+06	3.08156e+06	3.91948e+06	2.8511e+06
CL(18:2_18:1_16:0_18:1)-H	1428	C79 H145 O17 P2	21.9367	6890000	8020000	6290000	12600000	7030000	7.16732e+06	6.82498e+06	1.00872e+07	7.40092e+06	7.12676e+06
CL(18:2_18:1_18:1_18:1)-H	1454.01	C81 H147 O17 P2	22.0251	10000000	11600000	10300000	15100000	8870000	8.94891e+06	9.35787e+06	1.45924e+07	1.035e+07	9.93571e+06
CL(18:2_18:1_18:1_18:2)-H	1452	C81 H145 O17 P2	21.0947	32100000	33800000	27300000	42000000	34800000	3.43478e+07	3.92083e+07	3.85474e+07	3.66067e+07	3.673e+07
CL(18:2_18:1_18:2_18:2)-H	1449.98	C81 H143 O17 P2	20.2436	45500000	47600000	36500000	48700000	56300000	4.68754e+07	6.15686e+07	4.7441e+07	6.03571e+07	5.11719e+07
CL(18:2_18:1_18:2_20:4)-H	1473.98	C83 H143 O17 P2	20.2393	6950000	7790000	5770000	8180000	9430000	7.89932e+06	1.0015e+07	7.88344e+06	9.74569e+06	8.4155e+06
CL(18:2_18:2_16:0_18:1)-H	1425.98	C79 H143 O17 P2	21.1215	7130000	8840000	6440000	10200000	7940000	6.80629e+06	6.73246e+06	9.89634e+06	7.30096e+06	6.87493e+06
CL(18:2_18:2_18:1_20:3)-H	1476	C83 H145 O17 P2	20.3545	25700000	24200000	23900000	23600000	26100000	1.919e+07	2.80705e+07	2.30677e+07	2.67203e+07	2.28396e+07
CL(18:2_18:2_18:2_18:2)-H	1447.96	C81 H141 O17 P2	19.437	24400000	26400000	20400000	22800000	31500000	2.33541e+07	3.65237e+07	2.43719e+07	3.55353e+07	2.85947e+07
CL(18:2_18:2_18:2_20:3)-H	1473.98	C83 H143 O17 P2	19.5674	6090000	5830000	5350000	4700000	5850000	4.49028e+06	5.77816e+06	5.25643e+06	6.13096e+06	5.14859e+06
CL(18:2_18:2_18:2_22:5)-H	1497.98	C85 H143 O17 P2	19.5981	2670000	2430000	1470000	1980000	2350000	2.14051e+06	2.50114e+06	2.41508e+06	2.5161e+06	2.31215e+06
CL(18:2_18:2_20:4_18:1)-H	1473.98	C83 H143 O17 P2	21.0916	16900000	17600000	14500000	21500000	18200000	1.82412e+07	2.04024e+07	2.02518e+07	1.90189e+07	1.90211e+07
CL(18:2_18:2_20:4_18:2)-H	1471.96	C83 H141 O17 P2	19.2251	2780000	2520000	2550000	2080000	2860000	2.61155e+06	3.25777e+06	2.70701e+06	3.83084e+06	2.98197e+06
CL(18:2_18:2_20:4_18:2)-H	1471.96	C83 H141 O17 P2	19.437	5350000	5880000	4710000	4890000	6910000	5.14156e+06	7.91573e+06	5.28976e+06	7.93247e+06	6.14246e+06
CL(18:2_20:4_18:2_18:1)-H	1473.98	C83 H143 O17 P2	20.0226	3080000	2590000	2690000	2650000	2930000	3.03462e+06	3.85976e+06	2.82674e+06	4.19503e+06	3.24808e+06
CL(18:2_20:4_18:2_20:4)-H	1495.96	C85 H141 O17 P2	20.0212	2370000	1950000	2240000	2260000	2440000	2.43325e+06	2.74784e+06	2.53215e+06	2.82455e+06	2.50622e+06
CL(18:3_18:2_18:2_18:2)-H	1445.95	C81 H139 O17 P2	18.6714	2330000	2740000	2170000	1700000	3070000	1.83485e+06	2.5428e+06	2.53109e+06	2.97419e+06	2.44516e+06
CL(18:3_20:3_20:4_18:2)-H	1495.96	C85 H141 O17 P2	19.569	3270000	3150000	2860000	2600000	3130000	2.42563e+06	2.92595e+06	2.88732e+06	3.23912e+06	2.83012e+06
CL(18:3_20:4_18:2_20:4)-H	1493.95	C85 H139 O17 P2	19.2278	1700000	1810000	1690000	1450000	1940000	1.62723e+06	2.09263e+06	1.87852e+06	2.33447e+06	1.94499e+06
CL(20:2_16:0_16:0_18:1)-H	1430.01	C79 H147 O17 P2	22.8099	4270000	4900000	4280000	7520000	4230000	3.47646e+06	3.6435e+06	6.48011e+06	4.12801e+06	3.85632e+06
CL(20:2_16:0_18:0_18:2)-H	1456.03	C81 H149 O17 P2	22.8379	3500000	3970000	3970000	5400000	2920000	2.4723e+06	2.48762e+06	5.1215e+06	3.01149e+06	2.81868e+06
CL(20:2_18:1_18:2_18:0)-H	1482.04	C83 H151 O17 P2	22.8665	1890000	1990000	2160000	2210000	1250000	1.19584e+06	1.18816e+06	2.52973e+06	1.37975e+06	1.37794e+06
CL(20:2_18:1_18:2_18:1)-H	1480.03	C83 H149 O17 P2	22.0578	7730000	7720000	8320000	8690000	6140000	5.81137e+06	6.29099e+06	9.53409e+06	6.70403e+06	6.5563e+06
CL(20:2_18:1_20:4_18:2)-H	1502.01	C85 H147 O17 P2	22.062	4410000	4410000	4890000	4860000	3550000	3.35516e+06	3.61576e+06	5.26943e+06	3.85326e+06	3.75738e+06
CL(20:2_18:2_18:1_18:2)-H	1478.01	C83 H147 O17 P2	21.1758	27600000	26600000	27400000	29700000	25700000	2.23834e+07	2.94831e+07	2.78668e+07	2.60098e+07	2.50931e+07
CL(20:2_18:2_18:2_20:1)-H	1506.04	C85 H151 O17 P2	22.1644	2060000	1830000	2370000	1880000	1370000	1.17364e+06	1.42005e+06	2.07687e+06	1.51029e+06	1.41295e+06
CL(20:2_18:2_18:2_20:3)-H	1502.01	C85 H147 O17 P2	20.4808	2780000	2530000	2750000	2410000	2130000	2.0207e+06	2.31432e+06	2.39854e+06	2.5433e+06	2.04204e+06
CL(20:2_18:2_20:3_18:1)-H	1504.03	C85 H149 O17 P2	21.2751	5980000	5080000	6780000	5270000	4510000	3.48183e+06	5.26888e+06	4.85804e+06	4.64335e+06	4.12032e+06
CL(20:2_18:2_22:5_18:2)-H	1526.01	C87 H147 O17 P2	21.2769	3120000	2710000	3540000	2790000	2440000	1.88682e+06	2.81026e+06	2.60501e+06	2.507e+06	2.17419e+06
CL(20:5_18:2_18:2_18:1)-H	1471.96	C83 H141 O17 P2	20.2423	22500000	23300000	18200000	23900000	27600000	2.31597e+07	2.96931e+07	2.35354e+07	2.94944e+07	2.49188e+07
CL(20:5_18:2_18:2_18:2)-H	1469.95	C83 H139 O17 P2	19.4378	11900000	12500000	9980000	11100000	15000000	1.13533e+07	1.72159e+07	1.20993e+07	1.71998e+07	1.37385e+07
Cer(d18:0_16:0)-H	538.52	C34 H68 O3 N1	15.7289	819000	818000	503000	786000	1380000	644988	930015	1.25324e+06	1.35766e+06	589843
Cer(d18:0_18:0)+CH3COO	626.573	C38 H76 O5 N1	17.2207	806000	674000	428000	894000	1740000	639768	687100	1.24881e+06	1.34048e+06	456357
Cer(d18:0_18:0)-H	566.552	C36 H72 O3 N1	17.221	1230000	1000000	646000	1270000	2550000	907159	1.06149e+06	1.83272e+06	2.02464e+06	704784
Cer(d18:1_16:0)+CH3COO	596.526	C36 H70 O5 N1	15.1597	8560000	8520000	6900000	6760000	10600000	7.88442e+06	1.27489e+07	8.56941e+06	8.60426e+06	6.9624e+06
Cer(d18:1_16:0)-H	536.505	C34 H66 O3 N1	15.1596	14600000	14600000	12000000	11900000	18600000	1.31337e+07	2.15955e+07	1.49564e+07	1.44599e+07	1.18126e+07
Cer(d18:1_18:0)+CH3COO	624.557	C38 H74 O5 N1	16.6171	30300000	33200000	25400000	28500000	36900000	3.34764e+07	4.31683e+07	2.76588e+07	2.56574e+07	1.96196e+07
Cer(d18:1_18:0)-H	564.536	C36 H70 O3 N1	16.6174	48500000	53700000	41300000	46000000	59600000	5.37453e+07	6.91254e+07	4.4753e+07	4.12612e+07	3.23654e+07
Cer(d18:1_20:0)+CH3COO	652.589	C40 H78 O5 N1	18.1363	3270000	3910000	3060000	3490000	4020000	4.54539e+06	5.52502e+06	4.16822e+06	3.06793e+06	3.1142e+06
Cer(d18:1_20:0)-H	592.567	C38 H74 O3 N1	18.1365	5060000	6030000	4830000	5400000	6120000	6.9358e+06	8.30722e+06	6.34875e+06	4.74567e+06	4.73472e+06
Cer(d18:1_22:0)+CH3COO	680.62	C42 H82 O5 N1	19.6862	8530000	9040000	6880000	8670000	9290000	8.7374e+06	9.42725e+06	1.04612e+07	8.03301e+06	7.77985e+06
Cer(d18:1_22:0)-H	620.599	C40 H78 O3 N1	19.6851	12000000	12800000	9800000	12300000	13400000	1.24838e+07	1.36213e+07	1.49285e+07	1.14028e+07	1.12185e+07
Cer(d18:1_23:0)+CH3COO	694.635	C43 H84 O5 N1	20.4707	2980000	2970000	2620000	3630000	3490000	4.07324e+06	4.68211e+06	4.66983e+06	3.05589e+06	2.85809e+06
Cer(d18:1_23:0)-H	634.614	C41 H80 O3 N1	20.4711	4050000	4010000	3520000	4830000	4740000	5.63512e+06	6.32756e+06	6.2831e+06	4.07147e+06	3.83566e+06
Cer(d18:1_24:0)+CH3COO	708.651	C44 H86 O5 N1	21.2554	12000000	11800000	11400000	14300000	14600000	1.94145e+07	1.35207e+07	1.94178e+07	1.17344e+07	1.38163e+07
Cer(d18:1_24:0)-H	648.63	C42 H82 O3 N1	21.2557	15800000	15900000	14900000	19000000	19900000	2.58713e+07	1.79349e+07	2.58346e+07	1.55038e+07	1.8132e+07
Cer(d18:1_24:1)+CH3COO	706.635	C44 H84 O5 N1	19.5224	12700000	11700000	12300000	11700000	14200000	1.328e+07	1.22728e+07	1.48155e+07	1.23354e+07	1.39016e+07
Cer(d18:1_24:1)-H	646.614	C42 H80 O3 N1	19.5222	16900000	15900000	16800000	15600000	19000000	1.76472e+07	1.64275e+07	1.9964e+07	1.61682e+07	1.86543e+07
Cer(d18:1_24:2)+CH3COO	704.62	C44 H82 O5 N1	18.1525	5350000	5120000	6110000	4650000	5880000	4.66547e+06	5.12708e+06	5.66154e+06	4.62313e+06	6.12173e+06
Cer(d18:1_24:2)-H	644.599	C42 H78 O3 N1	18.1524	7290000	6920000	8380000	6260000	7920000	6.42323e+06	6.9026e+06	7.71997e+06	6.22962e+06	8.36478e+06
CerP(d34:1)-H	616.471	C34 H67 O6 N1 P1	13.212	654000	670000	731000	635000	617000	644149	686078	613211	699250	608198
CerP(d36:1)-H	644.502	C36 H71 O6 N1 P1	14.8501	642000	727000	694000	604000	580000	619478	508728	642562	694549	429845
CerP(d38:1)-H	672.534	C38 H75 O6 N1 P1	16.3	501000	575000	467000	465000	395000	541415	495628	523516	464646	341717
CerP(d40:1)-H	700.565	C40 H79 O6 N1 P1	17.7882	892000	1080000	852000	851000	714000	964392	781409	1.01904e+06	897236	820981
CerP(d42:1)-H	728.596	C42 H83 O6 N1 P1	19.3549	498000	571000	523000	585000	494000	713163	500285	719307	562809	593124
CerP(d42:2)-H	726.581	C42 H81 O6 N1 P1	17.6128	1520000	1870000	1690000	1630000	1420000	1.824e+06	1.37209e+06	1.81398e+06	1.70316e+06	1.9167e+06
CerP(d42:3)-H	724.565	C42 H79 O6 N1 P1	16.3188	490000	567000	787000	425000	446000	441134	395626	498422	520986	651913
FA(14:0)	227.201		2.23	1850000	2040000	1550000	1800000	1860000	1.9592e+06	3.4676e+06	1.7063e+06	2.34128e+06	2.34278e+06
FA(15:0)	241.217		2.86	315000	379000	264000	457000	267000	362888	1.43843e+06	299732	478483	794623
FA(16:0)	255.232		3.74	60800000	67900000	71700000	65500000	56800000	6.57216e+07	8.078e+07	6.30074e+07	8.51971e+07	5.85559e+07
FA(16:1)	253.217		2.55	761000	1180000	1130000	578000	1820000	1.28226e+06	6.11798e+06	887492	987191	2.86972e+06
FA(16:3)	249.185		0.82	104000	117000	62600	58500	52700	62526	98770.9	87343.7	91761.9	87375.2
FA(16:4)	247.17		1.45	131000	138000	138000	124000	118000	151102	141853	130694	158030	128598
FA(17:0)	269.248		4.98	517000	480000	322000	568000	333000	356831	795471	410653	522127	534971
FA(18:0)	283.264		6.51	76900000	74900000	66500000	79300000	64600000	6.63433e+07	8.14138e+07	6.64544e+07	8.98075e+07	6.44476e+07
FA(18:1)	281.248		31.44	3860000	4220000	3400000	2390000	14500000	3.22679e+06	5.2146e+06	3.07307e+06	3.14272e+06	5.2457e+06
FA(18:2)	279.232		2.75	5700000	6170000	3700000	4210000	22700000	3.2637e+06	4.98687e+06	4.48888e+06	3.90314e+06	6.43723e+06
FA(18:3)	277.217		2.02	482000	528000	280000	365000	1520000	301604	465765	375381	343969	562381
FA(19:0)	297.279		7.94	108000	114000	56300	135000	95200	90717.2	181958	77991.1	118585	122206
FA(20:0)	311.295		9.17	1600000	1450000	1070000	1870000	1240000	1.29868e+06	1.73813e+06	1.36728e+06	1.78323e+06	1.38927e+06
FA(20:1)	309.279		6.79	130000	141000	83400	104000	277000	106100	182546	115805	121902	157339
FA(20:2)	307.264		4.55	152000	166000	104000	70000	470000	83419.8	103861	141385	82157.2	128999
FA(20:3)	305.248		3.22	688000	683000	399000	144000	2340000	190821	195426	331538	165299	581928
FA(20:4)	303.232		2.5	4010000	3990000	3100000	1410000	9020000	949653	3.12355e+06	1.82479e+06	1.20493e+06	3.39304e+06
FA(20:5)	301.217		3.01	1610000	3290000	147000	32100	253000	1.39278e+06	1.69175e+06	1.25169e+06	1.36018e+06	2.52484e+06
FA(20:6)	299.201		1.94	951000	1950000	132000	47700	177000	976105	1.14754e+06	776411	732280	1.41578e+06
FA(21:0)	325.311		10.72	88900	106000	110000	103000	105000	128093	138623	105071	132701	84356.6
FA(22:0)	339.326		11.14	1060000	738000	499000	957000	574000	725050	1.15357e+06	874337	869249	861375
FA(22:1)	337.311		9.24	59300	57800	63800	57800	91100	54634.8	98614.4	50321.6	103745	86011.3
FA(22:2)	335.295		4.3	209	679	0	524	379	3591.33	157.704	11552.2	582.883	1124.11
FA(22:4)	331.264		3.79	412000	580000	370000	198000	1390000	299423	467450	414978	348050	406819
FA(22:5)	329.248		2.74	265000	313000	163000	76300	774000	200092	241851	240759	228841	203418
FA(22:6)	327.232		2.12	140000	169000	103000	71500	383000	121062	146031	138748	166986	118658
FA(23:0)	353.342		12.15	246000	238000	184000	317000	191000	239522	348600	254851	313091	298402
FA(24:0)	367.358		13.13	1370000	1030000	921000	1720000	939000	982659	2.06899e+06	1.52206e+06	1.78248e+06	1.74609e+06
FA(24:1)	365.342		11.13	112000	130000	125000	105000	157000	146969	261414	195236	140883	181384
FA(28:0)	423.42		16.61	710000	673000	660000	899000	586000	714445	989959	668480	792200	806084
FA(30:0)	451.452		18.39	234000	209000	223000	288000	208000	227808	373604	222618	258492	260186
LPC(16:0)+CH3COO	554.346	C26 H53 O9 N1 P1	2.39067	158000	169000	194000	123000	183000	128155	194547	149280	115137	160752
LPC(18:0)+CH3COO	582.378	C28 H57 O9 N1 P1	3.97702	162000	219000	197000	135000	203000	187281	192313	214288	122618	189192
LPE(18:0)-H	480.31	C23 H47 O7 N1 P1	4.21921	63000	139000	66800	46500	112000	54529.7	82636.6	99340	79692.1	59344
LPS(14:0)-H	468.237	C20 H39 O9 N1 P1	0.931326	6510000	6820000	6420000	5740000	5740000	6.63399e+06	6.34902e+06	5.89942e+06	7.54015e+06	5.74794e+06
PA(14:0_14:0)-H	591.403	C31 H60 O8 N0 P1	9.3594	962000	1120000	931000	882000	949000	1.02201e+06	917920	992477	1.29593e+06	910099
PA(16:0_18:1)-H	673.481	C37 H70 O8 N0 P1	14.7562	901000	795000	962000	975000	833000	973979	973231	812334	1.11886e+06	778140
PA(16:0_18:2)-H	671.466	C37 H68 O8 N0 P1	13.6082	496000	512000	614000	539000	519000	568138	529336	500734	602925	518134
PC(16:0_16:0)+CH3COO	792.576	C42 H83 O10 N1 P1	14.7133	71700000	62900000	79600000	42800000	56200000	5.40524e+07	4.61473e+07	8.5061e+07	9.08104e+07	1.01376e+08
PC(16:0_16:1)+CH3COO	790.56	C42 H81 O10 N1 P1	13.3262	21400000	18600000	17400000	19000000	17800000	2.03594e+07	1.71288e+07	2.0944e+07	2.27863e+07	1.61607e+07
PC(16:0_16:1)+CH3COO	790.56	C42 H81 O10 N1 P1	13.4386	21400000	18600000	17400000	19000000	17800000	2.03594e+07	1.71288e+07	2.0944e+07	2.27863e+07	1.61607e+07
PC(16:0_18:1)+CH3COO	818.592	C44 H85 O10 N1 P1	14.7789	657000000	533000000	588000000	649000000	602000000	7.05125e+08	7.17535e+08	5.59564e+08	6.83725e+08	5.29836e+08
PC(16:0_18:3)+CH3COO	814.56	C44 H81 O10 N1 P1	12.7875	7580000	7130000	8490000	5750000	7050000	8.02949e+06	6.29445e+06	6.89516e+06	6.14796e+06	6.57947e+06
PC(16:0_20:3)+CH3COO	842.592	C46 H85 O10 N1 P1	13.9885	67900000	53600000	61800000	53100000	56600000	6.07497e+07	5.32315e+07	5.64589e+07	5.50598e+07	0
PC(16:0_20:4)+CH3COO	840.576	C46 H83 O10 N1 P1	13.3416	166000000	150000000	207000000	174000000	191000000	1.99764e+08	2.31678e+08	1.66367e+08	1.71161e+08	1.68439e+08
PC(16:0_20:5)+CH3COO	838.56	C46 H81 O10 N1 P1	12.2864	8530000	6550000	9840000	8440000	7710000	7.41645e+06	9.11976e+06	6.32967e+06	7.03642e+06	7.1459e+06
PC(16:0_22:4)+CH3COO	868.607	C48 H87 O10 N1 P1	14.3934	48500000	42300000	52600000	44200000	44200000	4.45899e+07	4.79193e+07	4.86409e+07	4.82293e+07	6.44913e+07
PC(16:0_22:5)+CH3COO	866.592	C48 H85 O10 N1 P1	13.9119	12400000	12500000	16100000	12800000	13200000	1.32064e+07	1.80383e+07	1.22561e+07	1.38772e+07	1.33501e+07
PC(16:0_22:5)+CH3COO	866.592	C48 H85 O10 N1 P1	13.4153	67800000	77600000	81500000	70600000	65900000	7.44217e+07	7.51574e+07	7.93861e+07	8.49714e+07	9.05536e+07
PC(16:0_22:6)+CH3COO	864.576	C48 H83 O10 N1 P1	12.8944	10900000	10500000	14100000	14000000	13300000	1.77891e+07	1.98812e+07	1.23529e+07	1.67112e+07	1.56952e+07
PC(16:0e_18:1)+CH3COO	804.612	C44 H87 O9 N1 P1	15.742	89800000	119000000	64100000	119000000	106000000	7.8397e+07	9.30083e+07	1.15675e+08	8.88178e+07	9.84073e+07
PC(16:0e_18:2)+CH3COO	802.597	C44 H85 O9 N1 P1	14.6078	28500000	36800000	24100000	33900000	40400000	2.32571e+07	2.71485e+07	3.7325e+07	2.50448e+07	2.92875e+07
PC(16:0e_20:4)+CH3COO	826.597	C46 H85 O9 N1 P1	14.2981	129000000	135000000	101000000	130000000	150000000	1.20568e+08	1.33247e+08	1.51001e+08	1.26277e+08	1.06202e+08
PC(16:0e_20:5)+CH3COO	824.581	C46 H83 O9 N1 P1	13.2657	8400000	9470000	6270000	8490000	9110000	6.22138e+06	5.50741e+06	1.05703e+07	5.10005e+06	8.70431e+06
PC(16:0e_22:4)+CH3COO	854.628	C48 H89 O9 N1 P1	15.3122	57500000	71800000	53500000	61800000	72100000	4.54445e+07	6.08078e+07	6.71012e+07	5.71037e+07	7.37894e+07
PC(16:0e_22:5)+CH3COO	852.612	C48 H87 O9 N1 P1	14.3174	74100000	93800000	65800000	87300000	94200000	7.66814e+07	8.77061e+07	9.31829e+07	8.00719e+07	7.80899e+07
PC(16:0e_22:6)+CH3COO	850.597	C48 H85 O9 N1 P1	13.8371	11100000	16500000	9250000	17100000	18200000	1.48614e+07	1.82536e+07	1.67127e+07	1.71973e+07	1.39719e+07
PC(16:1_18:1)+CH3COO	816.576	C44 H83 O10 N1 P1	13.4767	490000000	412000000	518000000	446000000	486000000	4.83743e+08	4.6949e+08	4.17258e+08	4.44795e+08	4.19064e+08
PC(16:1_18:1)+CH3COO	816.576	C44 H83 O10 N1 P1	13.6157	490000000	412000000	518000000	446000000	486000000	4.83743e+08	4.6949e+08	4.17258e+08	4.44795e+08	4.19064e+08
PC(16:1_18:2)+CH3COO	814.56	C44 H81 O10 N1 P1	12.1746	17300000	20300000	22500000	13800000	17800000	2.06248e+07	1.47238e+07	1.99977e+07	1.99389e+07	1.28412e+07
PC(16:1e_18:1)+CH3COO	802.597	C44 H85 O9 N1 P1	15.4828	184000000	235000000	152000000	209000000	183000000	1.69584e+08	1.85131e+08	1.58653e+08	1.5476e+08	2.60046e+08
PC(16:1e_18:2)+CH3COO	800.581	C44 H83 O9 N1 P1	14.3135	19700000	24900000	20500000	19700000	21700000	1.56951e+07	1.51506e+07	1.68084e+07	1.54822e+07	2.60308e+07
PC(16:1e_20:4)+CH3COO	824.581	C46 H83 O9 N1 P1	13.9966	103000000	119000000	102000000	97300000	116000000	1.02168e+08	1.02237e+08	9.50431e+07	9.33603e+07	1.10243e+08
PC(16:1e_22:4)+CH3COO	852.612	C48 H87 O9 N1 P1	15.0149	29900000	35200000	27400000	30700000	36600000	2.40886e+07	3.0186e+07	2.59618e+07	2.55611e+07	3.33016e+07
PC(16:1e_22:5)+CH3COO	850.597	C48 H85 O9 N1 P1	14.5474	5970000	8490000	7990000	7260000	8410000	6.59452e+06	8.49383e+06	5.8956e+06	6.04057e+06	7.11394e+06
PC(16:1e_22:5)+CH3COO	850.597	C48 H85 O9 N1 P1	14.0582	54600000	65900000	52600000	52100000	58300000	5.18791e+07	5.22914e+07	5.17084e+07	5.06434e+07	6.56357e+07
PC(16:1e_22:6)+CH3COO	848.581	C48 H83 O9 N1 P1	13.5202	9630000	14600000	11400000	13700000	13100000	1.33569e+07	1.4425e+07	1.01472e+07	1.33491e+07	1.5235e+07
PC(18:0_16:0)+CH3COO	820.607	C44 H87 O10 N1 P1	16.1409	32200000	41100000	43300000	32300000	32300000	3.33392e+07	2.82873e+07	4.83177e+07	4.30278e+07	4.94885e+07
PC(18:0_18:1)+CH3COO	846.623	C46 H89 O10 N1 P1	16.1843	200000000	191000000	163000000	215000000	168000000	2.17752e+08	2.04821e+08	2.0114e+08	2.01678e+08	1.81072e+08
PC(18:0_20:2)+CH3COO	872.639	C48 H91 O10 N1 P1	16.3218	20900000	21200000	21900000	17900000	17100000	1.71815e+07	1.58726e+07	2.33443e+07	1.85813e+07	1.75285e+07
PC(18:0_20:3)+CH3COO	870.623	C48 H89 O10 N1 P1	15.4072	35100000	30900000	31800000	31500000	23200000	3.64075e+07	2.44611e+07	3.19904e+07	2.99622e+07	2.39468e+07
PC(18:0_20:4)+CH3COO	868.607	C48 H87 O10 N1 P1	14.798	69600000	82300000	98200000	83600000	81000000	8.6434e+07	8.91076e+07	9.02532e+07	8.85061e+07	9.68136e+07
PC(18:0_22:4)+CH3COO	896.639	C50 H91 O10 N1 P1	15.7515	22200000	19600000	23400000	20400000	17800000	1.8661e+07	1.93212e+07	2.40731e+07	2.5339e+07	2.68167e+07
PC(18:0_22:5)+CH3COO	894.623	C50 H89 O10 N1 P1	14.8237	8190000	9120000	8330000	8550000	6510000	9.0519e+06	7.75618e+06	1.01536e+07	1.0695e+07	1.15177e+07
PC(18:0e_20:4)+CH3COO	854.628	C48 H89 O9 N1 P1	15.7114	15200000	18400000	15400000	18200000	16500000	1.78631e+07	1.77622e+07	1.85984e+07	1.86158e+07	1.67146e+07
PC(18:1_18:1)+CH3COO	844.607	C46 H87 O10 N1 P1	15.0632	393000000	414000000	417000000	400000000	386000000	3.70947e+08	3.31216e+08	4.15867e+08	3.98129e+08	4.26933e+08
PC(18:1_18:2)+CH3COO	842.592	C46 H85 O10 N1 P1	13.7078	158000000	189000000	201000000	150000000	157000000	1.39969e+08	1.32265e+08	1.75674e+08	1.75478e+08	2.47722e+08
PC(18:1_20:3)+CH3COO	868.607	C48 H87 O10 N1 P1	14.0709	14000000	16200000	16000000	10600000	9020000	1.24765e+07	7.70709e+06	1.39287e+07	1.35209e+07	1.11202e+07
PC(18:1_22:4)+CH3COO	894.623	C50 H89 O10 N1 P1	14.4649	10700000	11300000	12400000	9480000	8110000	9.06292e+06	8.32997e+06	1.28229e+07	1.38339e+07	1.49834e+07
PC(18:1_22:5)+CH3COO	892.607	C50 H87 O10 N1 P1	13.4628	9390000	10400000	10300000	7550000	6440000	8.42822e+06	7.82256e+06	1.08069e+07	1.13112e+07	1.12447e+07
PC(18:1e_18:1)+CH3COO	830.628	C46 H89 O9 N1 P1	15.7424	8050000	11000000	7310000	9410000	11700000	6.49253e+06	9.40554e+06	1.12009e+07	7.63239e+06	1.10301e+07
PC(18:1e_18:2)+CH3COO	828.612	C46 H87 O9 N1 P1	14.6195	15700000	15600000	12500000	12800000	19900000	9.36845e+06	1.23081e+07	1.56054e+07	1.00663e+07	1.46314e+07
PC(18:1e_20:4)+CH3COO	852.612	C48 H87 O9 N1 P1	15.4292	14900000	20400000	15200000	17300000	17500000	1.50871e+07	1.53473e+07	1.54922e+07	1.51236e+07	1.9374e+07
PC(18:1e_22:4)+CH3COO	880.644	C50 H91 O9 N1 P1	15.3168	7390000	9240000	6800000	6920000	10000000	6.44543e+06	7.27796e+06	9.4354e+06	8.88102e+06	9.37197e+06
PC(18:1e_22:5)+CH3COO	878.628	C50 H89 O9 N1 P1	14.342	7600000	9430000	6930000	7620000	8370000	7.77526e+06	8.36228e+06	9.39485e+06	8.18623e+06	8.55487e+06
PC(18:2_18:2)+CH3COO	840.576	C46 H83 O10 N1 P1	12.7208	59400000	65900000	90100000	42100000	45400000	4.98492e+07	4.1726e+07	5.75012e+07	4.65368e+07	6.08288e+07
PC(18:2_18:2)+CH3COO	840.576	C46 H83 O10 N1 P1	12.4725	59600000	65000000	90700000	42500000	45800000	5.06069e+07	4.22477e+07	5.66891e+07	4.71617e+07	6.23707e+07
PC(18:2_20:4)+CH3COO	864.576	C48 H83 O10 N1 P1	12.187	10500000	12900000	18700000	7380000	7090000	1.08107e+07	9.61368e+06	1.0878e+07	9.16872e+06	9.40087e+06
PC(20:2_18:2)+CH3COO	868.607	C48 H87 O10 N1 P1	13.8694	6700000	6530000	10300000	5070000	4940000	4.75351e+06	5.69848e+06	6.08294e+06	6.06562e+06	6.34823e+06
PE(16:0_16:0)-H	690.508	C37 H73 O8 N1 P1	15.0563	1860000	1460000	2280000	950000	2000000	1.81261e+06	1.21912e+06	2.67287e+06	2.42465e+06	2.09212e+06
PE(16:0_18:1)-H	716.524	C39 H75 O8 N1 P1	15.1281	55600000	39300000	46000000	52000000	66100000	5.32242e+07	5.8839e+07	5.7654e+07	5.51097e+07	5.1922e+07
PE(16:0_18:2)-H	714.508	C39 H73 O8 N1 P1	14.0586	64900000	53100000	61200000	52400000	75000000	5.42021e+07	5.50279e+07	6.13708e+07	5.32922e+07	6.06146e+07
PE(16:0_18:2)-H	714.508	C39 H73 O8 N1 P1	13.9832	64900000	53100000	61200000	52400000	75000000	5.42021e+07	5.50279e+07	6.13708e+07	5.32922e+07	6.06146e+07
PE(16:0_20:3)-H	740.524	C41 H75 O8 N1 P1	14.3316	12900000	9820000	12000000	9660000	11100000	1.17294e+07	8.61511e+06	1.30157e+07	1.11135e+07	1.10137e+07
PE(16:0_20:4)-H	738.508	C41 H73 O8 N1 P1	13.9212	106000000	95800000	114000000	89900000	104000000	1.17201e+08	1.33551e+08	9.10867e+07	1.17848e+08	8.40663e+07
PE(16:0_20:4)-H	738.508	C41 H73 O8 N1 P1	13.7014	106000000	95800000	114000000	89900000	104000000	1.17201e+08	1.33551e+08	9.10867e+07	1.17848e+08	8.40663e+07
PE(16:0_20:5)-H	736.492	C41 H71 O8 N1 P1	12.655	2280000	1740000	1910000	1790000	1650000	2.38674e+06	2.06799e+06	1.50388e+06	2.27828e+06	1.32974e+06
PE(16:0e_22:4)-H	752.56	C43 H79 O7 N1 P1	15.7739	27400000	31600000	31900000	32000000	37900000	3.18373e+07	4.0193e+07	3.40741e+07	3.23575e+07	2.48985e+07
PE(16:0e_22:5)-H	750.544	C43 H77 O7 N1 P1	14.7061	22600000	28900000	23600000	25100000	27700000	3.02461e+07	3.84127e+07	2.92227e+07	2.9907e+07	1.73099e+07
PE(16:1e_16:0)-H	674.513	C37 H73 O7 N1 P1	15.7954	3150000	1790000	2860000	1450000	1900000	2.10265e+06	1.47575e+06	2.63638e+06	2.95393e+06	2.61187e+06
PE(16:1e_16:1)-H	672.497	C37 H71 O7 N1 P1	14.4556	3550000	3060000	1950000	3120000	2780000	2.74997e+06	2.84562e+06	2.6326e+06	2.56491e+06	2.92363e+06
PE(16:1e_18:1)-H	700.529	C39 H75 O7 N1 P1	15.8381	544000000	545000000	437000000	616000000	487000000	4.98601e+08	5.33514e+08	4.6817e+08	4.5224e+08	5.83079e+08
PE(16:1e_18:2)-H	698.513	C39 H73 O7 N1 P1	14.9346	49800000	48900000	42100000	46400000	49200000	3.98094e+07	3.84711e+07	4.30138e+07	3.27315e+07	5.44386e+07
PE(16:1e_18:2)-H	698.513	C39 H73 O7 N1 P1	14.7152	49800000	48900000	42100000	46400000	49200000	3.98094e+07	3.84711e+07	4.30138e+07	3.27315e+07	5.44386e+07
PE(16:1e_18:3)-H	696.497	C39 H71 O7 N1 P1	13.8334	3190000	2690000	2180000	2200000	2440000	1.86529e+06	1.84711e+06	2.5704e+06	1.57011e+06	2.54687e+06
PE(16:1e_18:3)-H	696.497	C39 H71 O7 N1 P1	13.6475	7140000	5090000	4790000	4830000	5820000	3.33894e+06	3.14866e+06	5.38019e+06	2.42863e+06	5.25427e+06
PE(16:1e_20:3)-H	724.529	C41 H75 O7 N1 P1	15.4714	1170000	1220000	714000	939000	1120000	1.22889e+06	734056	1.06599e+06	1.0001e+06	816805
PE(16:1e_20:3)-H	724.529	C41 H75 O7 N1 P1	15.0205	13600000	11000000	10900000	10900000	11000000	1.15074e+07	8.74502e+06	1.19962e+07	1.01864e+07	1.01067e+07
PE(16:1e_20:4)-H	722.513	C41 H73 O7 N1 P1	14.4067	237000000	209000000	217000000	210000000	219000000	2.45651e+08	2.30138e+08	2.15185e+08	2.17369e+08	1.73457e+08
PE(16:1e_20:5)-H	720.497	C41 H71 O7 N1 P1	13.3682	21000000	17600000	16300000	17400000	18400000	1.68895e+07	1.32189e+07	1.95057e+07	1.08277e+07	1.59084e+07
PE(16:1e_22:4)-H	750.544	C43 H77 O7 N1 P1	15.4019	181000000	176000000	190000000	174000000	180000000	1.51102e+08	1.66638e+08	1.67482e+08	1.67902e+08	1.77523e+08
PE(16:1e_22:5)-H	748.529	C43 H75 O7 N1 P1	14.4496	283000000	278000000	283000000	279000000	276000000	2.93955e+08	2.83988e+08	2.67838e+08	2.70545e+08	2.37966e+08
PE(16:1e_22:6)-H	746.513	C43 H73 O7 N1 P1	13.9416	114000000	132000000	123000000	155000000	137000000	1.58567e+08	1.66831e+08	1.13741e+08	1.47463e+08	1.08725e+08
PE(17:0_18:2)-H	728.524	C40 H75 O8 N1 P1	14.7109	1660000	1580000	2120000	1430000	1990000	1.21295e+06	1.38156e+06	1.92572e+06	1.34592e+06	1.81176e+06
PE(17:0_20:4)-H	752.524	C42 H75 O8 N1 P1	14.4391	3060000	3200000	4410000	2760000	2580000	3.0446e+06	3.51557e+06	3.11485e+06	3.33603e+06	3.08797e+06
PE(18:0_18:1)-H	744.555	C41 H79 O8 N1 P1	16.4788	64800000	53300000	59200000	70100000	67600000	6.33351e+07	6.31361e+07	8.1436e+07	7.16004e+07	7.539e+07
PE(18:0_18:2)-H	742.539	C41 H77 O8 N1 P1	15.3896	240000000	228000000	233000000	240000000	272000000	2.17788e+08	1.9147e+08	2.72127e+08	2.15926e+08	2.77919e+08
PE(18:0_20:2)-H	770.571	C43 H81 O8 N1 P1	16.5945	13200000	10100000	17800000	10800000	12600000	1.07251e+07	8.36941e+06	1.81855e+07	1.38337e+07	1.05372e+07
PE(18:0_20:3)-H	768.555	C43 H79 O8 N1 P1	16.1389	3710000	4590000	2750000	4960000	4170000	4.5604e+06	3.54854e+06	4.38384e+06	5.1373e+06	3.53063e+06
PE(18:0_20:3)-H	768.555	C43 H79 O8 N1 P1	15.8408	33000000	31000000	28500000	30300000	29300000	3.1003e+07	2.41884e+07	3.7915e+07	3.04122e+07	2.92272e+07
PE(18:0_20:3)-H	768.555	C43 H79 O8 N1 P1	15.7005	33000000	31000000	28500000	30300000	29300000	3.1003e+07	2.41884e+07	3.7915e+07	3.04122e+07	2.92272e+07
PE(18:0_20:4)-H	766.539	C43 H77 O8 N1 P1	15.1341	637000000	636000000	642000000	675000000	597000000	6.7992e+08	6.69849e+08	6.21225e+08	7.48639e+08	6.0782e+08
PE(18:0_20:5)-H	764.524	C43 H75 O8 N1 P1	14.1765	28500000	25400000	24100000	27200000	22000000	3.00594e+07	2.54655e+07	2.2985e+07	2.99475e+07	2.20957e+07
PE(18:0_22:4)-H	794.571	C45 H81 O8 N1 P1	16.0554	43900000	39700000	45200000	36400000	38200000	3.50223e+07	3.51621e+07	5.69849e+07	5.06457e+07	6.64671e+07
PE(18:0_22:5)-H	792.555	C45 H79 O8 N1 P1	15.1387	18600000	16500000	16200000	16500000	15200000	1.7301e+07	1.55685e+07	2.42723e+07	2.1154e+07	2.54778e+07
PE(18:0_22:5)-H	792.555	C45 H79 O8 N1 P1	15.6289	20300000	18700000	21800000	17200000	20900000	1.92459e+07	2.0486e+07	2.36798e+07	1.91045e+07	2.58298e+07
PE(18:0_22:6)-H	790.539	C45 H77 O8 N1 P1	14.7102	33600000	30000000	31500000	34100000	33800000	4.35839e+07	3.69813e+07	4.44175e+07	3.97406e+07	5.08971e+07
PE(18:0e_16:0)-H	704.56	C39 H79 O7 N1 P1	17.481	3470000	3810000	2380000	3430000	2700000	2.21143e+06	1.80056e+06	3.2121e+06	2.19926e+06	4.93082e+06
PE(18:0e_18:2)-H	728.56	C41 H79 O7 N1 P1	16.3546	2610000	3910000	3220000	4150000	3940000	3.36953e+06	3.62381e+06	3.66238e+06	2.84279e+06	2.82935e+06
PE(18:0e_20:4)-H	752.56	C43 H79 O7 N1 P1	14.2989	27200000	29400000	22700000	30000000	34700000	2.55367e+07	2.90626e+07	3.38103e+07	2.70884e+07	2.40633e+07
PE(18:0e_22:4)-H	780.591	C45 H83 O7 N1 P1	17.0445	11100000	11700000	11500000	11100000	11200000	1.26486e+07	1.46594e+07	1.64592e+07	1.41537e+07	1.39139e+07
PE(18:1_18:1)-H	742.539	C41 H77 O8 N1 P1	15.2225	240000000	227000000	233000000	240000000	272000000	2.17788e+08	1.91478e+08	2.72127e+08	2.16121e+08	2.77838e+08
PE(18:1_18:2)-H	740.524	C41 H75 O8 N1 P1	14.0561	38200000	37400000	50100000	31900000	36000000	4.3599e+07	3.08355e+07	4.14648e+07	4.10373e+07	4.36459e+07
PE(18:1_20:4)-H	764.524	C43 H75 O8 N1 P1	13.7772	39400000	42200000	50200000	30600000	33700000	5.20805e+07	4.28386e+07	4.18475e+07	5.02115e+07	4.36294e+07
PE(18:1_22:5)-H	790.539	C45 H77 O8 N1 P1	14.3381	2880000	2650000	4090000	2210000	2470000	3.56057e+06	3.12524e+06	2.82344e+06	3.55489e+06	2.71109e+06
PE(18:1_22:6)-H	788.524	C45 H75 O8 N1 P1	13.3384	6610000	6530000	7830000	5470000	4550000	1.14803e+07	8.3226e+06	8.0166e+06	9.68885e+06	6.92639e+06
PE(18:1e_16:0)-H	702.544	C39 H77 O7 N1 P1	17.2236	3490000	3110000	3840000	2740000	2570000	2.95277e+06	2.26755e+06	4.22026e+06	4.39718e+06	2.91626e+06
PE(18:1e_18:1)-H	728.56	C41 H79 O7 N1 P1	17.248	86400000	113000000	77300000	132000000	83000000	9.20474e+07	8.80388e+07	9.98427e+07	7.8179e+07	1.26033e+08
PE(18:1e_18:2)-H	726.544	C41 H77 O7 N1 P1	14.9969	4010000	5220000	6370000	6270000	6570000	4.61898e+06	5.76754e+06	4.70329e+06	5.27697e+06	5.64444e+06
PE(18:1e_18:2)-H	726.544	C41 H77 O7 N1 P1	16.0876	37500000	53700000	45400000	52500000	51300000	4.09321e+07	3.87263e+07	4.20698e+07	3.64129e+07	5.96966e+07
PE(18:1e_20:2)-H	754.576	C43 H81 O7 N1 P1	17.3571	4620000	4400000	4230000	4230000	3490000	4.30695e+06	3.28707e+06	5.08178e+06	4.88517e+06	4.59193e+06
PE(18:1e_20:4)-H	750.544	C43 H77 O7 N1 P1	15.7885	280000000	295000000	301000000	291000000	279000000	3.10746e+08	2.77658e+08	2.88917e+08	2.85705e+08	2.62325e+08
PE(18:1e_22:3)-H	780.591	C45 H83 O7 N1 P1	17.8932	1670000	1910000	1120000	2190000	1630000	2.03411e+06	1.23547e+06	2.07265e+06	2.29779e+06	1.76397e+06
PE(18:1e_22:3)-H	780.591	C45 H83 O7 N1 P1	17.6179	3530000	3120000	3090000	3680000	3390000	3.58481e+06	2.40423e+06	5.22496e+06	3.98204e+06	4.41687e+06
PE(18:1e_22:4)-H	778.576	C45 H81 O7 N1 P1	17.1774	5090000	6410000	6980000	5610000	4950000	6.10142e+06	5.72029e+06	5.82761e+06	4.106e+06	7.78977e+06
PE(18:1e_22:4)-H	778.576	C45 H81 O7 N1 P1	16.7593	115000000	133000000	128000000	129000000	113000000	1.16835e+08	1.08846e+08	1.32262e+08	1.33056e+08	1.4096e+08
PE(18:1e_22:5)-H	776.56	C45 H79 O7 N1 P1	14.7321	6360000	8010000	7320000	6110000	7420000	9.05385e+06	1.09517e+07	8.24596e+06	7.71771e+06	5.36645e+06
PE(18:1e_22:5)-H	776.56	C45 H79 O7 N1 P1	16.2863	22100000	28600000	31100000	28700000	26900000	2.66601e+07	3.06057e+07	2.21474e+07	2.45237e+07	2.11398e+07
PE(18:1e_22:5)-H	776.56	C45 H79 O7 N1 P1	15.7862	88200000	96400000	94000000	101000000	78400000	9.69886e+07	9.20962e+07	9.15919e+07	9.43548e+07	9.57768e+07
PE(18:2_18:2)-H	738.508	C41 H73 O8 N1 P1	12.8386	12600000	9710000	15900000	8130000	8980000	1.42419e+07	9.60988e+06	1.03115e+07	9.82097e+06	8.65458e+06
PE(18:2_20:4)-H	762.508	C43 H73 O8 N1 P1	12.5551	15200000	15400000	22200000	8950000	11400000	2.26021e+07	1.82892e+07	1.31661e+07	1.63701e+07	1.03074e+07
PE(18:2_22:6)-H	786.508	C45 H73 O8 N1 P1	12.1056	2770000	2240000	4010000	1590000	1860000	4.61486e+06	3.10484e+06	2.61488e+06	3.15539e+06	2.10533e+06
PE(18:2e_18:1)-H	726.544	C41 H77 O7 N1 P1	15.8917	110000000	116000000	101000000	110000000	107000000	1.01602e+08	1.03386e+08	1.06917e+08	7.98241e+07	1.37702e+08
PE(18:2e_18:2)-H	724.529	C41 H75 O7 N1 P1	14.781	54500000	67000000	63600000	50400000	70700000	4.95828e+07	4.91955e+07	5.77106e+07	3.77066e+07	7.12828e+07
PE(18:2e_20:5)-H	746.513	C43 H73 O7 N1 P1	13.472	8660000	9220000	9860000	7360000	9270000	6.7789e+06	5.09394e+06	9.11372e+06	5.55438e+06	7.46074e+06
PE(18:2e_22:4)-H	776.56	C45 H79 O7 N1 P1	15.4554	51000000	45400000	62300000	44800000	49600000	4.7169e+07	4.7816e+07	4.93682e+07	5.67989e+07	4.66992e+07
PE(18:2e_22:5)-H	774.544	C45 H77 O7 N1 P1	14.9983	11100000	12100000	15400000	9640000	14200000	1.2125e+07	1.50572e+07	8.4214e+06	1.02753e+07	9.04427e+06
PE(18:2e_22:6)-H	772.529	C45 H75 O7 N1 P1	14.0196	55000000	64600000	62500000	60000000	68200000	8.18096e+07	7.35743e+07	5.4719e+07	6.55174e+07	4.98513e+07
PE(18:3_18:2)-H	736.492	C41 H71 O8 N1 P1	19.5901	1650000	1620000	1570000	1360000	1640000	1.36186e+06	1.60316e+06	1.55641e+06	1.70187e+06	1.49379e+06
PE(18:3e_18:2)-H	722.513	C41 H73 O7 N1 P1	13.6185	8130000	8240000	9420000	6000000	10200000	6.68658e+06	6.50095e+06	9.65646e+06	3.55315e+06	1.30073e+07
PE(18:3e_20:4)-H	746.513	C43 H73 O7 N1 P1	13.2852	8360000	7860000	10000000	5430000	8680000	7.87023e+06	8.16105e+06	8.65913e+06	5.53103e+06	7.60237e+06
PE(20:0_20:4)-H	794.571	C45 H81 O8 N1 P1	16.4545	3540000	3430000	3300000	3330000	3120000	3.48572e+06	3.25402e+06	3.50935e+06	3.41191e+06	3.78917e+06
PE(20:1e_22:4)-H	806.607	C47 H85 O7 N1 P1	15.3188	1810000	2270000	961000	1810000	2020000	1.49669e+06	1.72948e+06	1.59908e+06	1.92354e+06	1.31455e+06
PE(20:2e_22:4)-H	804.591	C47 H83 O7 N1 P1	16.713	1960000	1990000	2230000	1430000	1410000	2.33893e+06	1.68659e+06	2.16884e+06	2.82244e+06	2.18054e+06
PE(22:4_20:4)-H	814.539	C47 H77 O8 N1 P1	13.3289	1760000	2020000	3600000	1990000	1700000	2.16933e+06	4.61886e+06	1.40125e+06	2.40031e+06	1.24011e+06
PG(16:0_18:1)-H	747.518	C40 H76 O10 N0 P1	12.1836	2520000	3090000	1810000	2200000	2700000	3.12918e+06	2.92847e+06	3.30065e+06	4.37754e+06	3.19253e+06
PG(16:0_18:2)-H	745.503	C40 H74 O10 N0 P1	11.2377	374000	410000	289000	255000	522000	292685	317959	392042	651345	305338
PG(16:0_20:2)-H	773.534	C42 H78 O10 N0 P1	12.3895	1930000	2010000	1930000	1350000	2360000	1.5117e+06	1.71095e+06	2.08152e+06	3.92015e+06	1.55276e+06
PG(18:0_18:1)-H	775.549	C42 H80 O10 N0 P1	13.4564	2180000	2840000	2330000	2380000	2980000	2.6402e+06	2.93263e+06	2.47478e+06	3.28075e+06	2.48527e+06
PG(18:0_18:1)-H	775.549	C42 H80 O10 N0 P1	13.5157	2180000	2840000	2330000	2380000	2980000	2.6402e+06	2.93263e+06	2.47478e+06	3.28075e+06	2.48527e+06
PG(18:0_20:4)-H	797.534	C44 H78 O10 N0 P1	12.3016	212000	77100	482000	120000	389000	82035.2	97490.4	103872	1.44366e+06	52604.5
PG(18:1_18:1)-H	773.534	C42 H78 O10 N0 P1	11.5303	565000	727000	693000	571000	802000	671768	604302	935241	842243	882375
PG(18:1_18:2)-H	771.518	C42 H76 O10 N0 P1	11.3244	190000	92000	344000	96600	345000	78381.5	90215.4	121988	1.04907e+06	66656.5
PG(18:1_18:2)-H	771.518	C42 H76 O10 N0 P1	10.5911	510000	616000	490000	348000	565000	461870	577347	658779	712564	700144
PI(18:0_18:2)-H	861.55	C45 H82 O13 N0 P1	12.219	2240000	2450000	2300000	2280000	2540000	1.43778e+06	1.70956e+06	2.85011e+06	4.12808e+06	2.12274e+06
PI(18:0_20:3)-H	887.566	C47 H84 O13 N0 P1	12.5497	4730000	5030000	3640000	4100000	3470000	3.48847e+06	2.80331e+06	5.0979e+06	6.31167e+06	3.11113e+06
PI(18:0_20:4)-H	885.55	C47 H82 O13 N0 P1	12.0133	32600000	34500000	29400000	36900000	34500000	3.01592e+07	3.82889e+07	3.81451e+07	4.4031e+07	3.22879e+07
PI(18:0_22:4)-H	913.581	C49 H86 O13 N0 P1	12.9113	1460000	1580000	1350000	1500000	1310000	1.17218e+06	1.55395e+06	1.79257e+06	2.83041e+06	1.21515e+06
PI(18:0_22:5)-H	911.566	C49 H84 O13 N0 P1	12.0353	817000	867000	728000	829000	652000	742569	848840	1.00836e+06	1.74622e+06	628803
PI(18:1_18:2)-H	859.534	C45 H80 O13 N0 P1	11.0094	617000	682000	676000	609000	639000	478517	496126	754800	1.05043e+06	500176
PI(18:1_20:4)-H	883.534	C47 H80 O13 N0 P1	10.8202	1710000	1770000	1820000	1410000	1430000	1.60752e+06	1.64194e+06	1.92064e+06	2.19732e+06	1.17117e+06
PS(18:0_18:2)-H	786.529	C42 H77 O10 N1 P1	12.4933	6890000	8150000	6980000	7760000	8810000	5.44286e+06	6.3491e+06	7.91506e+06	9.51109e+06	6.94627e+06
SM(d34:0)+CH3COO	763.597	C41 H84 O8 N2 P1	13.8974	4900000	4570000	4570000	3360000	3500000	3.86077e+06	4.40576e+06	4.43705e+06	4.58928e+06	3.38795e+06
SM(d34:1)+CH3COO	761.581	C41 H82 O8 N2 P1	13.2271	79800000	82300000	88200000	70600000	73900000	7.27455e+07	8.42254e+07	8.27143e+07	7.74818e+07	7.23395e+07
SM(d36:0)+CH3COO	791.628	C43 H88 O8 N2 P1	15.4507	3410000	3450000	3250000	2290000	2630000	2.8274e+06	2.66625e+06	3.18947e+06	3.76123e+06	1.85855e+06
SM(d36:1)+CH3COO	789.613	C43 H86 O8 N2 P1	14.8327	139000000	148000000	136000000	127000000	127000000	1.30768e+08	1.12851e+08	1.31745e+08	1.31521e+08	9.11513e+07
SM(d38:1)+CH3COO	817.644	C45 H90 O8 N2 P1	16.2892	38100000	40800000	37500000	35100000	31900000	4.04675e+07	3.68376e+07	4.17263e+07	3.47309e+07	2.93923e+07
SM(d40:1)+CH3COO	845.675	C47 H94 O8 N2 P1	17.784	45700000	49700000	42800000	42700000	38100000	4.65783e+07	3.70271e+07	5.29703e+07	4.29952e+07	4.04022e+07
SM(d40:2)+CH3COO	843.66	C47 H92 O8 N2 P1	16.1719	2480000	2780000	2420000	2010000	2160000	1.7768e+06	1.8985e+06	2.46424e+06	2.55127e+06	2.70674e+06
SM(d40:3)+CH3COO	841.644	C47 H90 O8 N2 P1	14.9515	1700000	1610000	2130000	1150000	844000	799658	990216	1.06237e+06	1.43741e+06	1.829e+06
SM(d41:1)+CH3COO	859.691	C48 H96 O8 N2 P1	19.3544	900000	895000	850000	1030000	776000	1.26175e+06	791704	969362	994627	1.0304e+06
SM(d41:1)+CH3COO	859.691	C48 H96 O8 N2 P1	18.5748	6740000	6800000	6410000	7210000	6640000	8.75523e+06	7.88491e+06	9.52038e+06	6.64139e+06	6.6103e+06
SM(d42:1)+CH3COO	873.707	C49 H98 O8 N2 P1	19.3519	25900000	25800000	26400000	28500000	24400000	3.40378e+07	2.38657e+07	3.45668e+07	2.69426e+07	2.95832e+07
SM(d42:2)+CH3COO	871.691	C49 H96 O8 N2 P1	17.6098	58400000	61300000	69100000	56100000	52900000	6.29494e+07	4.44511e+07	6.58515e+07	5.91952e+07	7.76329e+07
SM(d42:3)+CH3COO	869.675	C49 H94 O8 N2 P1	16.3075	37100000	36700000	54600000	31500000	32200000	3.15297e+07	2.90742e+07	3.74811e+07	3.3652e+07	4.88924e+07
SM(d42:4)+CH3COO	867.66	C49 H92 O8 N2 P1	15.232	2880000	3040000	3910000	2190000	1720000	2.39318e+06	1.684e+06	2.63758e+06	2.39544e+06	3.7508e+06
SM(d44:2)+CH3COO	899.722	C51 H100 O8 N2 P1	19.1634	794000	684000	905000	725000	739000	878583	495439	1.03079e+06	822182	1.16632e+06
SM(d44:3)+CH3COO	897.707	C51 H98 O8 N2 P1	17.7432	1250000	1070000	1830000	966000	1070000	1.1049e+06	749909	1.41973e+06	1.18973e+06	1.83152e+06
