# Supplementary material for: Integrated metabolomics and lipidomics evaluate the alterations of flavor precursors in chicken breast muscle with white striping symptom
Source: Front Physiol. 2023 Jan 18;13:1079667. doi: 10.3389/fphys.2022.1079667 (PMC9889919; doi:10.3389/fphys.2022.1079667)
Supplement: Supplementary file 2 [file Table3.xlsx]

## Sheet: Sheet1
Different lipid molecules of the breast fillets between normal and WS meat
SAMPLE	A1	A2	A3	A4	A5	B1	B2	B3	B4	B5
GROUP	C	C	C	C	C	WS	WS	WS	WS	WS
Cer(d18:1_18:0)+H	2540000	2790000	2270000	2570000	3130000	2.00926e+06	2.721e+06	1.7086e+06	1.89528e+06	1.30594e+06
Cer(d18:1_24:1)+H	1180000	1110000	1220000	1170000	1390000	908063	769371	1.04388e+06	941314	981863
Cer(d18:1_24:2)+H	538000	534000	698000	529000	622000	360634	375743	454496	427698	503765
Co(Q10)+NH4	6210000	6680000	9340000	6310000	5160000	4.27174e+06	3.18784e+06	3.60562e+06	2.42981e+06	7.29236e+06
DG(16:0_18:1)+NH4	295000	205000	282000	238000	478000	543099	474272	367258	468014	367199
DG(16:0_18:2)+NH4	574000	593000	534000	490000	1010000	1.40595e+06	1.33322e+06	966917	718052	1.1609e+06
DG(18:2_18:2)+NH4	846000	876000	831000	818000	1500000	1.84911e+06	1.88937e+06	1.35631e+06	1.05202e+06	1.47763e+06
PC(32:1)+H	29200000	27400000	27000000	29200000	27000000	2.10812e+07	1.94613e+07	2.24315e+07	2.66397e+07	1.87684e+07
PC(32:2)+H	9610000	8870000	11400000	8060000	10900000	856.269	5.70614e+06	6.69048e+06	9015.3	5.47826e+06
PC(32:2)+H	9610000	8870000	11400000	8060000	10900000	5.87968e+06	5.70614e+06	6.69048e+06	6.70354e+06	5.47826e+06
PC(33:1)+H	3970000	3230000	4650000	3430000	3480000	2.49654e+06	3.21834e+06	2.78814e+06	3.02197e+06	2.40129e+06
PC(33:2)+H	2690000	2280000	4090000	2170000	2980000	1.30982e+06	1.8809e+06	1.86975e+06	1.58623e+06	1.71415e+06
PC(33:3)+H	2940000	2210000	2450000	2320000	2830000	1.88622e+06	1.56381e+06	2.22987e+06	1.74483e+06	2.01496e+06
PC(34:1)+H	803000000	699000000	747000000	820000000	754000000	6.09032e+08	6.49312e+08	5.1652e+08	6.94295e+08	5.32082e+08
PC(34:2)+H	620000000	559000000	688000000	595000000	646000000	4.21109e+08	4.22438e+08	3.96396e+08	4.7524e+08	4.4464e+08
PC(34:2)+H	620000000	559000000	688000000	595000000	646000000	4.21109e+08	4.22521e+08	3.96396e+08	4.7524e+08	4.4464e+08
PC(34:2e)+H	28100000	37400000	25000000	35600000	43700000	1.56148e+07	1.89035e+07	2.8133e+07	2.16216e+07	2.38659e+07
PC(34:3)+H	11300000	9680000	13000000	9310000	11200000	7.17587e+06	6.59431e+06	7.41941e+06	7.37746e+06	7.90751e+06
PC(34:3)+H	26600000	34700000	31900000	23300000	29700000	2.34021e+07	1.63529e+07	2.37884e+07	2.71199e+07	1.68603e+07
PC(35:3)+H	21800000	22800000	24400000	23000000	20800000	1.53293e+07	1.59536e+07	1.57261e+07	2.254e+07	1.60041e+07
PC(35:5)+H	8450000	8120000	7800000	8580000	6320000	6.54987e+06	4.98584e+06	5.21891e+06	8.01012e+06	5.67352e+06
PC(36:2)+H	440000000	506000000	500000000	472000000	460000000	3.00156e+08	2.85184e+08	3.64363e+08	3.81145e+08	3.87405e+08
PC(36:2)+H	440000000	506000000	500000000	472000000	460000000	3.00156e+08	2.8517e+08	3.64363e+08	3.81119e+08	3.87405e+08
PC(36:2e)+H	9030000	13900000	7870000	11800000	13000000	5.86749e+06	6.81461e+06	9.64429e+06	6.90815e+06	9.77525e+06
PC(36:2e)+H	3300000	4700000	3310000	4860000	5650000	2.23906e+06	2.59827e+06	3.40821e+06	2.95903e+06	3.35372e+06
PC(36:3)+H	86600000	79000000	91600000	75500000	76500000	6.02661e+07	4.86158e+07	5.60489e+07	5.95913e+07	4.90998e+07
PC(36:3)+H	201000000	269000000	279000000	208000000	218000000	1.28612e+08	1.19279e+08	1.74957e+08	1.9169e+08	2.23589e+08
PC(36:3e)+H	10100000	16300000	12100000	11700000	20300000	5.58557e+06	7.4006e+06	1.10455e+07	6.81965e+06	1.20766e+07
PC(36:4)+H	91900000	109000000	153000000	69100000	73400000	5.61115e+07	4.75304e+07	6.89125e+07	6.15664e+07	7.72043e+07
PC(36:4)+H	91900000	109000000	153000000	69100000	73400000	5.6112e+07	4.75598e+07	6.89242e+07	6.15987e+07	7.73367e+07
PC(36:4)+H	212000000	211000000	292000000	233000000	263000000	1.86433e+08	2.21837e+08	1.63263e+08	1.89229e+08	1.81988e+08
PC(36:4e)+H	129000000	158000000	110000000	148000000	180000000	9.23807e+07	1.06403e+08	1.30094e+08	1.06641e+08	9.09984e+07
PC(36:5e)+H	10800000	13500000	8900000	11800000	12900000	5.95185e+06	5.62166e+06	1.07347e+07	5.67522e+06	9.49889e+06
PC(36:5e)+H	105000000	131000000	109000000	109000000	118000000	7.54506e+07	7.74826e+07	7.47487e+07	7.93037e+07	8.81476e+07
PC(38:2)+H	14000000	15000000	15900000	13300000	12300000	8.28924e+06	7.68946e+06	1.26321e+07	1.10281e+07	9.87333e+06
PC(38:2)+H	14000000	15000000	15900000	13300000	12300000	8.28924e+06	7.68946e+06	1.26321e+07	1.10281e+07	9.87333e+06
PC(38:3)+H	30500000	30800000	30300000	29400000	24400000	2.25572e+07	1.47213e+07	2.45587e+07	2.12047e+07	2.01718e+07
PC(38:3)+H	4270000	4430000	3590000	4950000	3740000	3.37618e+06	3.56554e+06	3.21524e+06	3.64795e+06	3.27081e+06
PC(38:3e)+H	1460000	1590000	981000	1610000	1640000	973770	654629	1.32317e+06	1.21921e+06	1.03077e+06
PC(38:4)+H	53400000	49400000	57600000	50900000	51300000	3.48438e+07	3.92111e+07	4.03733e+07	4.39834e+07	5.42242e+07
PC(38:4)+H	111000000	134000000	156000000	139000000	132000000	9.39857e+07	1.03465e+08	1.04903e+08	1.12642e+08	1.21188e+08
PC(38:4)+H	4660000	5760000	8080000	4620000	4400000	2.36727e+06	3.37228e+06	3.08513e+06	3.65986e+06	2.26394e+06
PC(38:4)+H	16200000	19100000	20100000	13100000	11400000	8.622e+06	5.58338e+06	1.21552e+07	1.25132e+07	1.08631e+07
PC(38:4e)+H	12200000	15400000	13100000	15500000	17300000	1.18045e+07	1.01371e+07	1.35682e+07	1.13451e+07	1.22609e+07
PC(38:4e)+H	53900000	75100000	55300000	64300000	81300000	3.09948e+07	4.19799e+07	5.60464e+07	4.56696e+07	5.94774e+07
PC(38:4e)+H	53900000	75100000	55300000	64300000	81300000	3.09948e+07	4.19799e+07	5.60464e+07	4.56696e+07	5.94774e+07
PC(38:5)+H	14600000	16900000	21100000	17100000	18200000	9.39309e+06	1.46394e+07	1.14833e+07	1.08213e+07	1.36459e+07
PC(38:5e)+H	32900000	39800000	35800000	33700000	38500000	1.81492e+07	2.28347e+07	2.3417e+07	2.56834e+07	3.37884e+07
PC(38:5e)+H	80100000	111000000	75700000	98200000	112000000	5.76931e+07	7.0687e+07	8.15043e+07	7.29403e+07	7.06161e+07
PC(38:6)+H	3210000	3200000	4180000	3480000	3820000	2.69198e+06	3.13293e+06	2.34612e+06	2.87404e+06	2.58419e+06
PC(38:6e)+H	56600000	74200000	54700000	57700000	63500000	3.75759e+07	3.95702e+07	4.21537e+07	4.47737e+07	5.49488e+07
PC(38:6e)+H	3020000	3000000	3450000	2840000	3520000	1.48097e+06	2.47523e+06	3.28056e+06	1.84933e+06	1.75998e+06
PC(38:7e)+H	3920000	4860000	4150000	2690000	4220000	2.0862e+06	2.00628e+06	2.94473e+06	2.1554e+06	3.99734e+06
PC(40:4e)+H	2900000	4000000	3600000	4040000	4070000	2.50453e+06	2.4209e+06	3.24707e+06	3.21042e+06	3.54422e+06
PC(40:5)+H	3180000	3740000	4720000	3510000	3310000	2.54901e+06	3.14374e+06	2.65242e+06	3.22578e+06	2.63343e+06
PC(40:5e)+H	3540000	5110000	3710000	4840000	4190000	2.93698e+06	2.93633e+06	3.67694e+06	3.71636e+06	3.78557e+06
PC(40:6e)+H	8740000	11600000	8500000	9080000	11200000	5.9987e+06	6.99383e+06	8.40674e+06	7.44024e+06	7.69462e+06
PC(40:7e)+H	3430000	4450000	3060000	2820000	3420000	2.02187e+06	2.08904e+06	2.56091e+06	2.62915e+06	3.19088e+06
PC(40:8e)+H	13000000	18600000	12800000	16000000	18800000	9.67527e+06	1.19879e+07	1.35099e+07	1.15863e+07	1.07405e+07
PE(16:0_18:1)+H	12300000	9230000	11000000	12000000	14900000	8.09104e+06	9.12631e+06	9.79162e+06	1.09704e+07	9.08757e+06
PE(16:0_18:2)+H	15600000	13100000	16100000	14100000	18400000	9.24234e+06	9.75926e+06	1.12642e+07	1.18368e+07	1.18722e+07
PE(16:0e_20:3)+H	1040000	1720000	1100000	998000	1650000	693917	843268	860772	684074	862278
PE(16:0e_22:4)+H	11700000	14300000	13500000	12600000	13200000	9.88933e+06	1.07191e+07	9.85292e+06	1.13908e+07	9.03201e+06
PE(16:0p_18:1)+H	114000000	126000000	95300000	133000000	104000000	7.2429e+07	7.78413e+07	7.50069e+07	8.30475e+07	9.78593e+07
PE(16:0p_18:1)+H	114000000	126000000	95300000	133000000	104000000	7.2429e+07	7.78413e+07	7.50069e+07	8.30475e+07	9.78593e+07
PE(16:0p_18:2)+H	1190000	1400000	987000	1560000	1140000	709176	842887	919554	884703	1.16253e+06
PE(16:0p_18:2)+H	7680000	7910000	6650000	7440000	7800000	4.06257e+06	3.86143e+06	4.82305e+06	4.63175e+06	6.67385e+06
PE(16:0p_20:3)+H	4460000	4580000	4310000	3660000	4250000	2.4713e+06	2.41613e+06	3.20009e+06	2.95156e+06	2.65617e+06
PE(16:0p_20:4)+H	53600000	47900000	49500000	48600000	48600000	3.80256e+07	3.63598e+07	3.55129e+07	4.37057e+07	3.08009e+07
PE(16:0p_20:5)+H	4700000	4570000	4120000	4270000	4340000	2.52199e+06	1.71418e+06	3.08554e+06	2.72579e+06	3.14656e+06
PE(16:0p_22:4)+H	40100000	38300000	42500000	37800000	38600000	2.20318e+07	2.56005e+07	2.74943e+07	3.16474e+07	2.7778e+07
PE(16:0p_22:5)+H	11500000	14900000	14900000	14000000	13900000	8.39823e+06	1.08582e+07	8.58555e+06	1.03642e+07	8.03419e+06
PE(16:0p_22:5)+H	64800000	65400000	65900000	64100000	61100000	4.5453e+07	4.52728e+07	4.43926e+07	5.49192e+07	4.32858e+07
PE(18:0_18:2)+H	56000000	53900000	58600000	56800000	66600000	3.56505e+07	3.2396e+07	4.79997e+07	4.33661e+07	4.8907e+07
PE(18:0_20:4)+H	154000000	165000000	164000000	167000000	148000000	1.11698e+08	1.15399e+08	1.09551e+08	1.60528e+08	1.16474e+08
PE(18:0_22:5)+H	4980000	4950000	5930000	4580000	5240000	3.43841e+06	3.69919e+06	4.3905e+06	4.27838e+06	5.29244e+06
PE(18:0p_18:2)+H	8280000	12300000	8900000	11900000	11400000	5.78042e+06	6.07259e+06	7.21487e+06	6.91814e+06	1.01583e+07
PE(18:0p_20:2)+H	1050000	1040000	1120000	1100000	898000	727071	387461	882732	1.02217e+06	584131
PE(18:0p_20:4)+H	56700000	63600000	63700000	53800000	57800000	4.42992e+07	3.89436e+07	4.27762e+07	5.11567e+07	4.05438e+07
PE(18:0p_22:4)+H	1440000	1520000	1570000	1440000	1270000	1.02862e+06	982931	1.08189e+06	914756	1.38462e+06
PE(18:0p_22:4)+H	29100000	32700000	32100000	35100000	27900000	2.02936e+07	1.968e+07	2.41492e+07	2.91927e+07	2.7813e+07
PE(18:0p_22:5)+H	5020000	6910000	7070000	6720000	6320000	4.2496e+06	4.89607e+06	3.91235e+06	5.17315e+06	3.76601e+06
PE(18:0p_22:5)+H	18700000	22000000	20600000	22300000	17800000	1.5085e+07	1.40843e+07	1.46889e+07	1.79482e+07	1.58681e+07
PE(18:0p_22:6)+H	3850000	4080000	4210000	4090000	4060000	2.79541e+06	3.23009e+06	2.92135e+06	3.86039e+06	2.38977e+06
PE(18:1_18:1)+H	56000000	53900000	58600000	56800000	66600000	3.56505e+07	3.2396e+07	4.79997e+07	4.33661e+07	4.8907e+07
PE(18:1e_22:4)+H	4050000	4910000	4840000	4700000	4540000	3.18322e+06	3.64351e+06	3.7897e+06	4.73775e+06	3.29091e+06
PE(18:1p_18:1)+H	22200000	25700000	21300000	23200000	22200000	1.4485e+07	1.4761e+07	1.61664e+07	1.44332e+07	2.25907e+07
PE(18:1p_18:2)+H	6650000	8650000	8990000	6480000	9800000	3.88571e+06	4.52196e+06	5.35258e+06	4.48645e+06	7.14907e+06
PE(18:1p_20:5)+H	2530000	2450000	2240000	1880000	2220000	1.49516e+06	1.09352e+06	1.69219e+06	1.36847e+06	1.34994e+06
PE(18:1p_22:4)+H	13300000	13300000	14000000	12200000	12900000	8.83734e+06	8.77436e+06	9.99092e+06	1.38309e+07	9.23489e+06
PE(18:1p_22:5)+H	2530000	2900000	3280000	2580000	3100000	1.91678e+06	2.47461e+06	1.85815e+06	2.11241e+06	1.49233e+06
PE(18:1p_22:5)+H	11500000	11900000	13100000	11100000	10700000	8.16575e+06	8.77144e+06	8.53518e+06	9.44225e+06	8.41779e+06
PE(18:1p_22:6)+H	12300000	13500000	14600000	14200000	14500000	1.19546e+07	1.17663e+07	9.00505e+06	1.31653e+07	8.78004e+06
PE(18:2p_20:4)+H	2170000	1970000	2300000	1440000	2000000	1.18185e+06	1.10616e+06	1.43656e+06	1.2385e+06	1.38685e+06
PE(18:3_20:4)+H	1160000	958000	1590000	901000	936000	882230	652966	769473	826174	745676
PS(18:0_18:2)+H	2530000	2730000	2800000	3320000	3540000	1.49598e+06	1.7639e+06	2.22829e+06	3.0819e+06	2.13825e+06
SM(d18:1_24:3)+H	11300000	13300000	11900000	12400000	10500000	8.43019e+06	7.07684e+06	1.00007e+07	9.65054e+06	8.37456e+06
SM(d34:0)+H	3710000	3750000	3880000	3010000	3070000	2.2759e+06	2.6174e+06	2.7005e+06	3.04122e+06	2.24105e+06
SM(d34:1)+H	55000000	60600000	68100000	54100000	56300000	3.6622e+07	4.3834e+07	4.41147e+07	4.68657e+07	4.13546e+07
SM(d35:1)+H	869000	941000	1260000	727000	729000	499754	647853	731550	606623	512346
SM(d36:1)+H	127000000	145000000	128000000	125000000	119000000	8.33401e+07	7.86847e+07	9.17921e+07	1.03114e+08	7.03942e+07
SM(d38:1)+H	19800000	22800000	21100000	20600000	18100000	1.60246e+07	1.45383e+07	1.72276e+07	1.6288e+07	1.28533e+07
SM(d40:1)+H	25000000	28800000	26100000	26700000	22600000	1.85622e+07	1.56414e+07	2.24941e+07	2.1606e+07	1.82002e+07
SM(d41:1)+H	4370000	4480000	4620000	4830000	4450000	4.01083e+06	3.5384e+06	4.57857e+06	3.86159e+06	3.43964e+06
SM(d42:2)+H	31700000	34100000	39000000	33300000	30700000	2.48669e+07	1.87292e+07	2.70024e+07	2.95472e+07	3.37386e+07
SM(d42:4)+H	2390000	2670000	3330000	2000000	2310000	1.38015e+06	1.06533e+06	1.64796e+06	1.74088e+06	2.50172e+06
SM(t38:3)+H	3060000	3780000	2630000	3660000	4240000	2.19552e+06	2.6035e+06	3.22109e+06	2.59112e+06	2.16978e+06
SPHP(m18:1)+H	4210000	4790000	3520000	5070000	3790000	2.58546e+06	2.87699e+06	2.72026e+06	2.97609e+06	3.65352e+06
TG(10:0_18:1_20:5)+H	630000	349000	218000	499000	577000	3.07358e+06	3.04646e+06	2.12359e+06	1.24928e+06	1.611e+06
TG(12:0_18:2_20:5)+H	1810000	1040000	820000	1590000	1820000	6.94123e+06	7.46924e+06	5.07811e+06	3.34833e+06	4.06061e+06
TG(14:0_18:2_18:3)+H	449000	320000	250000	402000	408000	1.82099e+06	1.84165e+06	1.27921e+06	741043	980991
TG(14:0_18:2_18:3)+NH4	11400000	6820000	6260000	9600000	11700000	4.9109e+07	5.14613e+07	3.77976e+07	2.05277e+07	2.80234e+07
TG(14:0_18:2_20:5)+H	8210000	6560000	5640000	8050000	9830000	1.31486e+07	1.32686e+07	1.10184e+07	1.37977e+07	1.21161e+07
TG(15:0_16:0_18:1)+NH4	1820000	1540000	1410000	1840000	1580000	2.71821e+06	3.15527e+06	2.4292e+06	2.25098e+06	2.34894e+06
TG(15:0_16:0_18:2)+NH4	2880000	2110000	2300000	2760000	2340000	4.90223e+06	5.71641e+06	4.81092e+06	3.70432e+06	4.12185e+06
TG(15:0_16:1_18:2)+NH4	1630000	1140000	1090000	1480000	1430000	3.80813e+06	4.17336e+06	3.31023e+06	2.41603e+06	2.71777e+06
TG(15:0_18:2_18:3)+NH4	1800000	1130000	1080000	1550000	1530000	6.20639e+06	6.89426e+06	5.7664e+06	2.55903e+06	4.26334e+06
TG(15:0_18:2_20:5)+H	675000	561000	530000	607000	553000	1.21952e+06	1.22255e+06	1.17212e+06	913422	1.09137e+06
TG(16:0_10:0_18:1)+NH4	630000	400000	336000	555000	455000	1.59262e+06	1.42086e+06	1.2831e+06	792089	1.10189e+06
TG(16:0_10:0_18:2)+NH4	471000	249000	201000	382000	356000	2.15773e+06	2.13613e+06	1.651e+06	719013	1.1577e+06
TG(16:0_14:0_16:1)+NH4	1990000	1460000	1220000	1950000	1700000	2.63244e+06	2.52441e+06	2.25238e+06	2.47248e+06	2.19166e+06
TG(16:0_14:2_18:2)+NH4	3510000	2020000	1710000	3070000	3580000	1.49884e+07	1.60089e+07	1.11671e+07	6.4832e+06	8.42758e+06
TG(16:0_16:0_17:0)+NH4	864000	802000	702000	776000	619000	1.0532e+06	1.179e+06	1.0309e+06	901780	929631
TG(16:0_16:0_18:2)+NH4	93800000	77600000	71300000	92700000	89900000	1.04151e+08	1.0338e+08	9.09975e+07	1.10404e+08	9.42835e+07
TG(16:0_16:1_16:1)+NH4	13100000	10600000	8870000	14000000	14900000	2.27349e+07	2.09299e+07	1.70087e+07	2.07008e+07	1.6629e+07
TG(16:0_16:1_18:2)+H	1380000	1090000	881000	1390000	1300000	2.09024e+06	1.973e+06	1.76849e+06	1.94171e+06	1.70088e+06
TG(16:0_16:1_18:2)+NH4	72500000	61200000	51500000	75300000	80800000	1.13865e+08	1.12653e+08	9.18758e+07	1.10686e+08	9.20699e+07
TG(16:0_17:0_18:1)+NH4	3530000	2860000	2620000	2600000	2970000	4.73864e+06	6.61313e+06	4.21553e+06	4.62428e+06	3.64627e+06
TG(16:0_17:1_18:1)+NH4	5400000	4370000	4180000	5390000	4700000	8.84177e+06	9.97704e+06	8.34311e+06	7.22901e+06	7.71689e+06
TG(16:0_18:1_18:1)+NH4	207000000	184000000	169000000	203000000	189000000	2.47075e+08	2.29791e+08	2.18655e+08	2.53144e+08	2.20234e+08
TG(16:0_18:1_18:2)+NH4	236000000	213000000	195000000	228000000	216000000	2.69979e+08	2.64649e+08	2.42927e+08	2.82422e+08	2.49588e+08
TG(16:0_18:2_20:4)+H	15700000	3350000	3530000	13700000	12800000	2.68589e+07	2.55397e+07	2.60017e+07	1.94902e+07	2.3563e+07
TG(16:0_18:3_18:3)+NH4	29900000	18500000	17400000	24500000	28200000	1.25964e+08	1.29815e+08	9.93104e+07	4.98735e+07	7.2921e+07
TG(16:1_12:0_18:1)+NH4	2560000	1580000	1180000	2270000	2190000	7.2778e+06	6.8875e+06	5.55997e+06	3.92294e+06	4.77719e+06
TG(16:1_14:1_16:1)+NH4	418000	220000	178000	383000	458000	2.7993e+06	3.15401e+06	2.09665e+06	998923	1.29979e+06
TG(16:1_14:1_18:2)+NH4	3510000	2020000	1710000	3070000	3580000	1.49926e+07	1.60114e+07	1.11656e+07	6.4832e+06	8.42758e+06
TG(16:1_16:1_16:1)+NH4	10400000	7010000	5520000	10000000	11500000	3.2142e+07	3.15117e+07	2.37112e+07	1.9301e+07	2.01688e+07
TG(16:1_16:1_18:2)+H	1280000	1000000	871000	1160000	1290000	3.25005e+06	3.24818e+06	2.63417e+06	2.1684e+06	2.30273e+06
TG(16:1_16:1_18:2)+NH4	40700000	29800000	25100000	38400000	46000000	1.11778e+08	1.12735e+08	8.67211e+07	7.34456e+07	7.68573e+07
TG(16:1_17:1_18:1)+NH4	6670000	4950000	5090000	6450000	5440000	1.30871e+07	1.45644e+07	1.21322e+07	9.31238e+06	1.07823e+07
TG(16:1_18:1_18:2)+H	10100000	8590000	8350000	9550000	8620000	1.19548e+07	1.16001e+07	1.12869e+07	1.25809e+07	1.14e+07
TG(16:1_18:1_18:2)+NH4	267000000	231000000	219000000	257000000	247000000	3.50514e+08	3.43909e+08	3.202e+08	3.53032e+08	3.20858e+08
TG(16:1_18:2_18:2)+H	7930000	6140000	5280000	6990000	7240000	1.68367e+07	1.64712e+07	1.43129e+07	1.15678e+07	1.31005e+07
TG(16:1_18:2_18:2)+NH4	152000000	113000000	98600000	134000000	141000000	3.44388e+08	3.37267e+08	2.89502e+08	2.32637e+08	2.67163e+08
TG(16:1_18:2_18:3)+H	1380000	873000	770000	1060000	1210000	5.95608e+06	6.15612e+06	4.55575e+06	2.30938e+06	3.27275e+06
TG(16:1_18:2_18:3)+NH4	30400000	18500000	17400000	24500000	28200000	1.25964e+08	1.30421e+08	9.91629e+07	4.96243e+07	7.24738e+07
TG(16:1_18:2_20:5)+H	21100000	17100000	14300000	18900000	19800000	2.90492e+07	2.74897e+07	2.64892e+07	3.08111e+07	2.98192e+07
TG(17:0_18:1_18:1)+NH4	3510000	2760000	2470000	3340000	2810000	7.08128e+06	7.28918e+06	6.44936e+06	4.68798e+06	5.56013e+06
TG(17:0_18:1_18:2)+NH4	6300000	5610000	5410000	6430000	5770000	1.14557e+07	1.29442e+07	1.09607e+07	8.63219e+06	1.03282e+07
TG(18:0_16:0_16:0)+NH4	19100000	13700000	11600000	19100000	15100000	2.71873e+07	2.39291e+07	2.33765e+07	2.22092e+07	2.44717e+07
TG(18:0_16:0_18:0)+NH4	8500000	6010000	5070000	8200000	5710000	2.26693e+07	1.86126e+07	1.65302e+07	1.07235e+07	1.43273e+07
TG(18:0_16:0_18:1)+NH4	59600000	46300000	39500000	62200000	50300000	9.87381e+07	9.07596e+07	8.74219e+07	7.97817e+07	8.69727e+07
TG(18:0_17:0_18:1)+NH4	936000	725000	550000	943000	641000	2.69606e+06	2.64008e+06	2.21777e+06	1.28274e+06	1.75021e+06
TG(18:0_18:0_18:0)+NH4	9770000	6030000	9870000	6970000	7600000	2.00565e+07	1.32467e+07	1.30427e+07	9.03799e+06	1.36291e+07
TG(18:0_18:0_18:1)+NH4	27100000	20800000	17700000	28700000	21300000	7.16011e+07	6.01316e+07	5.78259e+07	3.96519e+07	4.96066e+07
TG(18:0_18:1_18:1)+NH4	98900000	85600000	75700000	101000000	85600000	1.55654e+08	1.42797e+08	1.44907e+08	1.34473e+08	1.39843e+08
TG(18:0_18:1_18:2)+NH4	193000000	179000000	166000000	184000000	171000000	2.34984e+08	2.17975e+08	2.22042e+08	2.38061e+08	2.1784e+08
TG(18:0_18:1_20:1)+NH4	4910000	3580000	3630000	5050000	4360000	1.61512e+07	1.52364e+07	1.41453e+07	7.26599e+06	1.0081e+07
TG(18:1_17:1_18:2)+NH4	7270000	5810000	5930000	6910000	6010000	1.53669e+07	1.60816e+07	1.46562e+07	1.0098e+07	1.31111e+07
TG(18:1_17:1_18:3)+NH4	4660000	3670000	3670000	4090000	3930000	1.31236e+07	1.3696e+07	1.20306e+07	6.81054e+06	9.75191e+06
TG(18:1_18:1_18:1)+H	1760000	1720000	2570000	2850000	2470000	3.17933e+06	2.84798e+06	3.11437e+06	3.55235e+06	3.11472e+06
TG(18:1_18:1_18:1)+NH4	44500000	42900000	39400000	42600000	39000000	4.72563e+07	4.73481e+07	4.64642e+07	5.12065e+07	4.73113e+07
TG(18:1_18:1_18:1)+NH4	147000000	135000000	125000000	140000000	131000000	1.76647e+08	1.61802e+08	1.67622e+08	1.85951e+08	1.64904e+08
TG(18:1_18:1_18:2)+H	5520000	5120000	4900000	5260000	4840000	5.59174e+06	5.19634e+06	5.78388e+06	5.96329e+06	5.72893e+06
TG(18:1_18:2_18:2)+H	12500000	11200000	10400000	11600000	10500000	1.43475e+07	1.41935e+07	1.4562e+07	1.54351e+07	1.42589e+07
TG(18:1_18:2_18:2)+NH4	289000000	256000000	246000000	266000000	250000000	3.58713e+08	3.44241e+08	3.54655e+08	3.62954e+08	3.48604e+08
TG(18:1_18:2_18:3)+H	6320000	6430000	6180000	6030000	6160000	4.16665e+06	3.93371e+06	3.71469e+06	6.38023e+06	4.49621e+06
TG(18:1_18:2_20:2)+NH4	29400000	20700000	23900000	23500000	31600000	2.94522e+07	3.35533e+07	3.53906e+07	3.50985e+07	2.82485e+07
TG(18:1_18:2_20:3)+NH4	36000000	22700000	17500000	27900000	39400000	4.56011e+07	5.15776e+07	5.19187e+07	4.73319e+07	3.81078e+07
TG(18:1_18:2_20:5)+H	16400000	16200000	17100000	14300000	14500000	8.50208e+06	7.99863e+06	9.66686e+06	1.59263e+07	1.13747e+07
TG(18:1_18:2_22:0)+NH4	1280000	882000	1100000	1300000	1290000	4.11153e+06	4.11308e+06	4.21329e+06	1.71987e+06	2.77247e+06
TG(18:1_18:2_22:1)+NH4	2210000	1450000	1840000	1990000	2240000	2.6728e+06	2.98607e+06	3.6279e+06	2.54971e+06	2.75709e+06
TG(18:1_18:2_22:4)+NH4	9480000	6150000	7400000	6580000	11100000	1.41916e+07	1.85829e+07	1.62695e+07	1.37877e+07	1.03589e+07
TG(18:1_18:2_24:1)+NH4	614000	456000	584000	569000	607000	1.305e+06	1.35306e+06	1.60191e+06	669029	1.13576e+06
TG(18:2_18:2_18:2)+H	15700000	9510000	8950000	13700000	12800000	2.68589e+07	2.55397e+07	2.60017e+07	1.94902e+07	2.3563e+07
TG(18:2_18:2_18:2)+NH4	261000000	200000000	190000000	219000000	206000000	4.85646e+08	4.70862e+08	4.68642e+08	3.39968e+08	4.23783e+08
TG(18:2_18:2_20:4)+H	193000	7470000	7270000	7610000	6900000	9.21442e+06	9.0308e+06	9.58822e+06	1.0159e+07	9.19437e+06
TG(18:2_18:2_20:4)+NH4	16800000	8420000	11100000	10800000	19200000	4.05248e+07	5.25616e+07	4.6716e+07	2.42789e+07	2.84598e+07
TG(18:3_17:1_18:2)+NH4	1180000	692000	1240000	877000	868000	6.31037e+06	6.89482e+06	5.87376e+06	1.68123e+06	4.38946e+06
TG(18:3_18:2_18:2)+H	16700000	16600000	16400000	16000000	16100000	1.29335e+07	9.68663e+06	1.03941e+07	1.74069e+07	1.19459e+07
TG(18:3_18:2_18:2)+NH4	69200000	44700000	42800000	52500000	52500000	2.5328e+08	2.59056e+08	2.27699e+08	9.5849e+07	1.67334e+08
TG(18:3_18:2_18:2)+NH4	69200000	44700000	42800000	52500000	52500000	2.5328e+08	2.59056e+08	2.27699e+08	9.5849e+07	1.67334e+08
TG(18:3_18:2_18:3)+NH4	6280000	3300000	3440000	4240000	4880000	2.94379e+07	3.08234e+07	2.56773e+07	8.47073e+06	1.69839e+07
TG(18:3_18:2_18:3)+NH4	6280000	3300000	3440000	4240000	4880000	2.94379e+07	3.08234e+07	2.56773e+07	8.47073e+06	1.69839e+07
TG(18:3_18:2_20:5)+H	27600000	19000000	18600000	21700000	20900000	6.85751e+07	6.95887e+07	6.43137e+07	3.64871e+07	5.53666e+07
TG(18:3_18:3_20:5)+H	4180000	2250000	2340000	2770000	3300000	1.89727e+07	1.99725e+07	1.6291e+07	5.66018e+06	1.14361e+07
TG(18:4_16:0_18:2)+H	1410000	1180000	1050000	1340000	1680000	2.11066e+06	2.20019e+06	1.81036e+06	2.37468e+06	1.6768e+06
TG(18:4_16:1_16:1)+H	2440000	1830000	1380000	2310000	2870000	5.23614e+06	4.87129e+06	3.66061e+06	4.13347e+06	3.83364e+06
TG(18:4_18:2_18:3)+H	12600000	8320000	7530000	10300000	11700000	2.88568e+07	3.95647e+07	2.43449e+07	2.05067e+07	2.69262e+07
TG(19:0_18:1_18:1)+NH4	1270000	885000	471000	1090000	1090000	2.91926e+06	3.00552e+06	2.67734e+06	1.64793e+06	2.0252e+06
TG(19:1_18:1_18:1)+NH4	1720000	1330000	1450000	1640000	1600000	3.65987e+06	2.97696e+06	3.63056e+06	2.38083e+06	2.7576e+06
TG(19:1_18:1_18:2)+NH4	1810000	1450000	1590000	1720000	1710000	3.32503e+06	3.6644e+06	3.39043e+06	2.33963e+06	3.04231e+06
TG(19:1_18:2_18:2)+NH4	1800000	1160000	1520000	1460000	1560000	3.15563e+06	3.6219e+06	3.02821e+06	1.89618e+06	2.67363e+06
TG(20:1_18:1_18:1)+NH4	10100000	8240000	8580000	9870000	9890000	1.7051e+07	1.69092e+07	1.75036e+07	1.36297e+07	1.52333e+07
TG(20:1_18:1_18:2)+NH4	16200000	12700000	14800000	14400000	16500000	1.6278e+07	1.69795e+07	1.92537e+07	1.88301e+07	1.622e+07
TG(20:2_18:2_18:2)+NH4	5320000	2890000	3610000	3810000	6520000	1.18393e+07	1.37454e+07	1.19922e+07	8.39576e+06	7.84371e+06
TG(20:3_18:2_18:2)+NH4	36500000	21700000	26300000	26100000	40700000	6.89614e+07	7.81906e+07	7.5756e+07	5.23767e+07	5.00473e+07
TG(20:5_14:1_18:2)+H	5160000	3340000	2900000	4460000	5380000	1.8255e+07	1.98723e+07	1.48115e+07	9.27617e+06	1.24555e+07
TG(20:5_18:2_20:4)+H	5000000	2560000	3500000	3140000	5510000	8.99719e+06	1.13188e+07	1.10378e+07	6.48282e+06	7.49032e+06
TG(20:5_18:2_22:4)+H	1080000	654000	831000	656000	1320000	1.65026e+06	2.06606e+06	2.04251e+06	1.47721e+06	1.27773e+06
TG(22:4_18:2_18:2)+NH4	8680000	5420000	6940000	5850000	10900000	1.79956e+07	2.42723e+07	2.05081e+07	1.34961e+07	1.18711e+07
CL(18:2_20:4_18:2_18:1)-H	3080000	2590000	2690000	2650000	2930000	3.03462e+06	3.85976e+06	2.82674e+06	4.19503e+06	3.24808e+06
FA(24:1)	112000	130000	125000	105000	157000	146969	261414	195236	140883	181384
PC(16:0_22:6)+CH3COO	10900000	10500000	14100000	14000000	13300000	1.77891e+07	1.98812e+07	1.23529e+07	1.67112e+07	1.56952e+07
PE(16:1e_22:4)-H	181000000	176000000	190000000	174000000	180000000	1.51102e+08	1.66638e+08	1.67482e+08	1.67902e+08	1.77523e+08
PE(18:0_22:6)-H	33600000	30000000	31500000	34100000	33800000	4.35839e+07	3.69813e+07	4.44175e+07	3.97406e+07	5.08971e+07
PE(18:0e_22:4)-H	11100000	11700000	11500000	11100000	11200000	1.26486e+07	1.46594e+07	1.64592e+07	1.41537e+07	1.39139e+07
PE(18:1_22:6)-H	6610000	6530000	7830000	5470000	4550000	1.14803e+07	8.3226e+06	8.0166e+06	9.68885e+06	6.92639e+06
PE(18:2e_20:5)-H	8660000	9220000	9860000	7360000	9270000	6.7789e+06	5.09394e+06	9.11372e+06	5.55438e+06	7.46074e+06
PG(16:0_18:1)-H	2520000	3090000	1810000	2200000	2700000	3.12918e+06	2.92847e+06	3.30065e+06	4.37754e+06	3.19253e+06
