# Supplementary material for: Integrated metabolomics and lipidomics evaluate the alterations of flavor precursors in chicken breast muscle with white striping symptom
Source: Front Physiol. 2023 Jan 18;13:1079667. doi: 10.3389/fphys.2022.1079667 (PMC9889919; doi:10.3389/fphys.2022.1079667)
Supplement: Supplementary file 3 [file Table4.xlsx]

## Sheet: A-B(CvsWS)
Hydrophilic metabolites indentified in the breast muscle
	A1	A2	A3	A4	A5	B1	B2	B3	B4	B5
Compound Name	C	C	C	C	C	WS	WS	WS	WS	WS	Formula	KEGG	HMDB	Patyway
1-Methyladenosine	16100	14500	20200	22800	17919.5	28200	9580	20100	24000	19400	C11H15N5O4	C02494	HMDB0003331
2-Hydroxy-3-(4-Hydroxyphenyl)Propanoate	79900	54300	31300	27400	33767	72400	59000	52700	129000	31100	C9H10O4	C03672	HMDB0000755
3-Aminoisobutanoic Acid	25300	21300	23800	33800	21698	35900	31300	31800	33100	36000	C4H9NO2	C05145	HMDB0003911	Pyrimidine Metabolism
3-Methylhistamine	1870000	1560000	1510000	2130000	1390800	2010000	1880000	1530000	1650000	2210000	C6H11N3		HMDB0001861
3-Phosphoglycerate/2-Phospho-D-Glyceric Acid	146000	215000	295000	137000	161434	165000	46400	89300	118000	134000	C3H7O7P	C00597	HMDB0000807	Glycolysis
4-Hydroxyproline	711000	551000	653000	883000	860008	499000	765000	509000	287000	786000	C5H9NO3	C01157	HMDB0000725	Bile Acid Biosynthesis
5-Aminolevulinic Acid	6130000	7520000	6260000	6930000	6742820	8860000	6160000	6400000	7520000	6920000	C5H9NO3	C00430	HMDB0001149	Glycine and Serine Metabolism/Porphyrin Metabolism
Acetylcholine	313000	323000	478000	435000	276519	310000	373000	335000	159000	782000	C7H16NO2	C01996	HMDB0000895	Phospholipid Biosynthesis
Acetyl-CoA	22900	56700	28400	29200	52318	62600	24700	23000	49200	38600	C23H38N7O17P3S	C00024	HMDB0001206	Citric Acid Cycle/Fatty acid Metabolism/Ketone Body Metabolism
Adenosine Diphosphate Ribose	130000	101000	179000	204000	119101	210000	222000	101000	146000	211000	C15H23N5O14P2	C00301	HMDB0001178	Nicotinate and Nicotinamide Metabolism/Purine Metabolism/Glutamate Metabolism
Adenosine Diphosphate(ADP)/2'-Deoxyguanosine 5'-diphosphate(dGDP)	487000	693000	1490000	1100000	644358	1080000	1730000	967000	508000	2300000	C10H15N5O10P2	C00008	HMDB0001341	Purine Metabolism/Pyrimidine Metabolism/Glycolysis/Citric Acid Cycle/Mitochondrial Electron Transport Chain
Adenosine Monophosphate(AMP)/2'-Deoxyguanosine 5'-Monophosphate(dGMP)	18000	32800	80700	39600	28061.7	106000	103000	91500	135000	143000	C10H14N5O7P	C00020	HMDB0000045	Purine Metabolism/Urea Cycle/Pentose Phosphate Pathway
Adenosine Triphosphate(ATP)	12600000	10700000	12000000	12900000	10453951	15100000	9510000	5900000	9360000	12800000	C10H16N5O13P3	C00002	HMDB0000538	Purine Metabolism/Pyrimidine Metabolism/Pentose Phosphate Pathway
Adenylosuccinic Acid	9890	18500	14300	12000	8960.65	27000	5920	16700	34000	18200
Anserine1	92000000	77800000	73300000	100000000	7.04682e+07	106000000	89000000	77700000	82700000	117000000	C10H16N4O3	C01262	HMDB0000194	Beta-Alanine Metabolism/Histidine Metabolism
Beta-Alanine	1110000	1840000	1770000	1940000	1.4076e+06	2790000	3860000	1930000	1390000	2210000	C3H7NO2	C00099	HMDB0000056	Aspartate Metabolism/Beta-Alanine Metabolism/Histidine Metabolism/Propanoate Metabolism/Pyrimidine Metabolism
Betaine	43000000	38900000	53500000	53900000	4.88977e+07	51700000	70100000	50200000	37000000	63800000	C5H11NO2	C00719	HMDB0000043	Methionine Metabolism
Butyrylcarnitine-1	66000	61100	66800	70100	84770.3	132000	127000	58900	71200	74000	C11H21NO4	C02862	HMDB0002013	Acylcarnitines
Citrulline	71700	47900	51300	81400	73916.3	95200	76000	56400	37900	113000	C6H13N3O3	C00327	HMDB0000904	Aspartate Metabolism/Urea Cycle/Arginine and Proline Metabolism
Coenzyme A	27200	83100	43500	38600	48810.7	67500	14100	45700	53300	40000	C21H36N7O16P3S	C00010	HMDB0001423	Pantothenate and CoA Biosynthesis/Fatty Acid Biosynthesis/Pyruvate Metabolism/Citric Acid Cycle
Creatine	233000000	256000000	213000000	257000000	2.50243e+08	285000000	234000000	230000000	230000000	268000000	C4H9N3O2	C00300	HMDB0000064	Arginine and Proline Metabolism/Glycine and Serine Metabolism
Creatinine	1320000	1310000	1100000	1320000	1.36358e+06	1470000	1270000	1150000	1280000	1450000	C4H7N3O	C00791	HMDB0000562	Retinol Metabolism
Cytidine Monophosphate N-Acetylneuraminic Acid	158000	155000	87400	209000	129197	111000	197000	88000	143000	217000	C20H31N4O16P	C00128	HMDB0001176	Amino Sugar Metabolism
D-2-Hydroxyglutarate	318000	265000	192000	221000	233326	351000	391000	394000	407000	298000	C5H8O5	C02630	HMDB0000606
Deoxycarnitine	5960000	6360000	8980000	8420000	5.31873e+06	5700000	7220000	6500000	3080000	14800000	C7H15NO2	C05543	HMDB0006831
Deoxycytidine-dC	12600	16400	12400	18800	6804.28	14700	12500	8810	13900	10500	C9H13N3O4	C00881	HMDB0000014	Pyrimidine Metabolism
D-Erythrose 4-Phosphate	103000	58000	24600	65500	38224	62600	51000	41700	60300	61800	C4H9O7P	C00279	HMDB0001321	Pentose Phosphate Pathway
D-Glucose/D-Mannose	101000	112000	101000	121000	99790.8	154000	109000	105000	188000	128000	C6H12O6	C00031	HMDB0000122	Glycolysis/Gluconeogenesis/Galactose Metabolism/Warburg Effect
Dihydroxyacetone phosphate	16800000	14800000	6900000	14300000	4990786	7810000	8050000	5230000	8800000	11800000	C3H7O6P	C00111	HMDB0001473	Glycolysis/De Novo Triacylglycerol Biosynthesis
Dimethyglycine	2100000	2820000	3270000	3240000	2.7752e+06	3530000	3320000	2830000	2630000	3620000	C4H9NO2	C01026	HMDB0000092	Betaine Metabolism/Glycine and Serine Metabolism/Methionine Metabolism
Fructose 1,6-Bisphosphate	6550000	7520000	5540000	5350000	2300904	2770000	1220000	696000	2600000	3000000	C6H14O12P2	C00354	HMDB0001058	Glycolysis
Fructose 6-Phosphate	1880000	1170000	1690000	2570000	2438287	4870000	2950000	433000	3390000	3240000	C6H13O9P	C00085	HMDB0000124	Glycolysis/Pentose Phosphate Pathway
Galactitol/L-Iditol/Mannitol/Sorbitol	47900	34700	60600	31600	31152.6	59600	44800	53000	37000	32600	C6H14O6	C01697	HMDB0000107	Galactose Metabolism
Gamma-Aminobutyric Acid-Pos	2530000	3320000	3810000	3840000	3.40123e+06	4240000	3940000	3370000	2930000	4110000
GDP-Fucose	21500	26000	21300	22700	26540.4	49700	35200	27800	46300	35800
Gdp-Glucose/Mannose	7410	9170	10200	9050	16839.9	15400	13000	6300	7240	11300	C16H25N5O16P2	C00394	HMDB0003351	Starch and sucrose metabolism
Glucosamine/Mannosamine/Galactosamine	1160000	998000	1200000	1210000	1.04041e+06	1830000	1160000	983000	975000	1480000	C6H13NO5	C00329	HMDB0001514	Amino Sugar Metabolism
Glucose 6-Phosphate	12600	12900	15400	14400	16070	19900	12700	15900	22000	14800	C6H13O9P	C00668	HMDB0001401	Glycolysis/Pentose Phosphate Pathway
Glutaric Acid	999000	2290000	2100000	1130000	1697998	3820000	6440	566000	134000	402000	C5H8O4	C00489	HMDB0000661	Lysine degradation/Fatty acid metabolism
Glutathione(GSH)	12400000	5860000	5420000	8000000	16690268	23200000	11600000	10300000	15500000	13600000	C10H17N3O6S	C00051	HMDB0000125	Glutathione Metabolism/Pyruvate Metabolism/Arachidonic Acid Metabolism/Pyruvaldehyde Degradation
Glycerol 3-Phosphate	33400000	14900000	10400000	14300000	1.58886e+07	21300000	22600000	20700000	29100000	31600000	C3H9O6P	C00093	HMDB0000126	Glycerolipid Metabolism/Phospholipid Biosynthesis/De Novo Triacylglycerol Biosynthesis/Mitochondrial Electron Transport Chain
Glycerophosphocholine	4010000	2810000	3160000	5870000	1.49303e+06	7430000	2810000	4040000	10500000	14100000	C8H20NO6P	C00670	HMDB0000086	Retinol Metabolism
Guanidoacetic Acid	121000	291000	142000	139000	110819	1060000	54700	78800	88200	149000	C3H7N3O2	C00581	HMDB0000128	Arginine and Proline Metabolism/Glycine and Serine Metabolism
Hypotaurine	52500	90800	37000	82800	57565.6	65200	32600	39700	44500	79900	C2H7NO2S	C00519	HMDB0000965	Taurine and Hypotaurine Metabolism
Inosine	2590000	10100000	2480000	5120000	2539428	11300000	4660000	1630000	1660000	5590000	C10H12N4O5	C00294	HMDB0000195	Purine Metabolism
Inosinic acid(IMP)	5040000	12800000	6490000	12500000	7855824	15600000	8280000	1770000	2080000	5130000	C10H13N4O8P	C00130	HMDB0000175	Purine Metabolism/Aspartate Metabolism
Isocitric Acid/Citric Acid	194000	358000	202000	251000	119946	464000	161000	218000	338000	290000	C6H8O7	C00311	HMDB0000094	Citric Acid Cycle/Warburg Effect
Isopentenyl Pyrophosphate/Dimethylallylpyrophosphate(IPP/DMAPP)	131000	114000	86600	177000	56684.4	163000	104000	149000	297000	205000	C5H12O7P2	C00129	HMDB0001347	Terpenoid backbone biosynthesis
L-Acetylcarnitine	10800000	12600000	10600000	13600000	1.11889e+07	17100000	11500000	8710000	9970000	14100000	C9H17NO4	C02571	HMDB0000201	Beta Oxidation of Very Long Chain Fatty Acids
L-Alanine	1430000	1670000	1340000	1610000	1.65143e+06	1870000	1590000	1450000	1400000	1880000	C3H7NO2	C00041	HMDB0000161	Alanine Metabolism/Urea Cycle/Glutathione Metabolism/Glucose-Alanine Cycle
L-Arginine	285000	403000	430000	379000	396358	617000	348000	443000	668000	691000	C6H14N4O2	C00062	HMDB0000517	Arginine and Proline Metabolism/Urea Cycle
L-Asparagine	111000	162000	144000	133000	136504	218000	129000	119000	97700	154000	C4H8N2O3	C00152	HMDB0000168	Aspartate Metabolism/Ammonia Recycling
L-Carnitine	12100000	16600000	13900000	18900000	1.38897e+07	21100000	18300000	13500000	12600000	15200000	C7H15NO3	C15025	HMDB0000062	Carnitine Synthesis/Fatty acid Metabolism/Oxidation of Branched Chain Fatty Acids
L-Cystine	1390000	1350000	1240000	1490000	1.11836e+06	1560000	1410000	1180000	1310000	1720000	C6H12N2O4S2	C00491	HMDB0000192	Cysteine and methionine metabolism
L-Glutamic Acid	3160000	3080000	3380000	4380000	3483093	6180000	3800000	3380000	4720000	4550000	C5H9NO4	C00025	HMDB0000148	Glutamate Metabolism/Purine Metabolism/Folate Metabolism/Glutathione Metabolism/Urea Cycle
L-Glutamine	4710000	6850000	4010000	7530000	4.68598e+06	9010000	5660000	4670000	3700000	7880000	C5H10N2O3	C00064	HMDB0000641	Purine Metabolism/Pyrimidine Metabolism/Glutamate Metabolism
L-Histidine	8480000	4680000	6770000	8180000	8.48483e+06	4910000	3080000	5390000	5580000	5980000	C6H9N3O2	C00135	HMDB0000177	Histidine Metabolism/Beta-Alanine Metabolism/Methylhistidine Metabolism/Ammonia Recycling
L-Isoleucine/L-Leucine/4-Hydroxy-L-Proline	452000	347000	350000	683000	339921	858000	478000	360000	643000	648000	C6H13NO2	C00407	HMDB0000172	Valine, Leucine and Isoleucine Degradation
L-Lactic Acid	21800000	22800000	23200000	25100000	20931936	27100000	22300000	19800000	19800000	24600000	C3H6O3	C00186	HMDB0000190	Pyruvate Metabolism/Gluconeogenesis
L-Lysine	198000	534000	131000	492000	325693	283000	266000	241000	206000	341000	C6H14N2O2	C00047	HMDB0000182	Lysine Degradation/Carnitine Synthesis/Biotin Metabolism
L-Methionine/3-Methyladenine	253000	297000	272000	171000	298030	464000	403000	252000	128000	410000	C5H11NO2S	C00073	HMDB0000696	Methionine Metabolism/Betaine Metabolism/Spermidine and Spermine Biosynthesis
L-Phenylalanine	941000	910000	851000	1170000	813748	1310000	980000	561000	878000	1330000	C9H11NO2	C00079	HMDB0000159	Phenylalanine and Tyrosine Metabolism
L-Proline	5530000	6370000	6210000	5770000	5.84019e+06	6510000	6070000	4290000	1950000	4020000	C5H9NO2	C00148	HMDB0000162	Arginine and Proline Metabolism
L-Serine	85500	75500	59200	121000	90782.3	120000	112000	64100	86800	89600	C3H7NO3	C00065	HMDB0000187	Sphingolipid Metabolism
L-Tyrosine	1310000	1160000	994000	1080000	696599	1910000	1140000	1340000	1020000	1630000	C9H11NO3	C00082	HMDB0000158	Tyrosine Metabolism/Thyroid hormone synthesis/Phenylalanine and Tyrosine Metabolism/Catecholamine Biosynthesis
L-Valine	23300	66400	25900	42800	20222	276000	25000	18800	40900	27400	C5H11NO2	C00183	HMDB0000883	Valine, Leucine and Isoleucine Degradation
Malic Acid	660000	270000	327000	440000	177914	1270000	569000	1060000	2310000	811000	C4H6O5	C00711	HMDB0000744	Citric Acid Cycle/Gluconeogenesis
Methacholine	255000	327000	261000	239000	191400	318000	296000	227000	195000	282000	C8H17NO2	C07471	HMDB0015654
Methionine Sulfoximine	18400	14500	19200	19700	14795	28300	17700	16300	14400	22400	C5H12N2O3S	C03510	HMDB0029430
Myoinositol	350000	278000	392000	262000	284519	727000	340000	692000	1440000	573000	C6H12O6	C00137	HMDB0000211	Inositol Metabolism/Inositol Phosphate Metabolism/Phosphatidylinositol Phosphate Metabolism
NAD	3690000	3880000	4220000	6460000	4894027	5030000	7080000	3020000	5950000	6750000	C21H28N7O14P2	C00003	HMDB0000902	Nicotinate and Nicotinamide Metabolism/Citric Acid Cycle/Glycolysis/Mitochondrial Electron Transport Chain
NADH	4220000	3110000	2400000	903000	1.19373e+06	4930000	839000	2950000	569000	2590000	C21H29N7O14P2	C00004	HMDB0001487	Citric Acid Cycle/Glycolysis/Mitochondrial Electron Transport Chain
NADP	62700	67800	74100	64000	68010	156000	58300	76200	186000	129000	C21H29N7O17P3	C00006	HMDB0000217	Nicotinate and Nicotinamide Metabolism/Transfer of Acetyl Groups into Mitochondria/Warburg Effect
N-Formylglycine	2060000	1560000	1920000	2460000	1.33372e+06	4190000	1280000	2860000	6310000	3820000	C3H5NO3
Nicotinamide Ribotide(NMN)	55400	43200	40800	62600	64379.8	77400	62300	45900	114000	58800
Norspermidine	26700	63600	54000	42500	34622	104000	33300	41800	74100	35800	C6H17N3	C03375	HMDB0011634
Oxidized Glutathione(GSSG)	2020000	499000	589000	3070000	289325	1480000	4610000	2600000	4820000	5430000	C20H32N6O12S2	C00127	HMDB0003337	Glutathione Metabolism/Glutamate Metabolism/Arachidonic Acid Metabolism
Pantothenic Acid	5120000	6310000	4170000	10100000	5.10934e+06	6620000	6030000	4320000	5080000	5160000	C9H17NO5	C00864	HMDB0000210	Pantothenate and CoA Biosynthesis/Beta-Alanine Metabolism
Phenylacetic Acid	72600	77600	74800	76700	72576	84000	83600	80700	76200	79900	C8H8O2	C07086	HMDB0000209	Phenylacetate Metabolism
Phosphocreatine	12100000	3420000	2750000	3250000	3898624	5750000	4240000	8200000	11200000	6850000	C4H10N3O5P	C02305	HMDB0001511	Arginine and Proline Metabolism
Phthalic Acid	49900	50200	52000	49600	51002.5	50500	51000	41200	58900	51800	C8H6O4	C01606	HMDB0002107
Propionylcarnitine	57300	71500	70800	86900	77606.1	213000	68200	92500	166000	108000	C10H19NO4	C03017	HMDB0000824	Oxidation of Branched Chain Fatty Acids
Putrescine	77200	37100	66800	59300	51529.1	130000	81200	112000	98200	67900	C4H12N2	C00134	HMDB0001414	Spermidine and Spermine Biosynthesis
Pyruvic Acid	333000	104000	135000	52900	68381	260000	41800	216000	103000	164000	C3H4O3	C00022	HMDB0000243	Glycolysis/Citric Acid Cycle
S-Adenosylhomocysteine	524000	746000	434000	592000	379038	919000	372000	298000	165000	546000	C14H20N6O5S	C00021	HMDB0000939	Methionine Metabolism/Folate Metabolism
S-Adenosylmethionine	301000	375000	368000	382000	551771	532000	406000	218000	192000	350000	C15H23N6O5S	C00019	HMDB0001185	Methionine Metabolism/Folate Metabolism
Salicylic Acid	505000	296000	111000	495000	115164	275000	722000	342000	782000	795000	C7H6O3	C00805	HMDB0001895	Phenylalanine metabolism
Sedoheptulose 7-Phosphate	15800	18200	21700	15500	10827.2	88500	11900	52400	176000	51700	C7H15O10P	C00281	HMDB0001068	Pentose Phosphate Pathway
Spermine	2450000	2200000	2460000	3150000	2.10479e+06	2700000	1850000	1830000	1830000	2240000
Succinic Acid/Methylmalonic Acid	7660000	7220000	5710000	7400000	6803199	13400000	12800000	10300000	15700000	10200000	C4H6O4	C00042	HMDB0000254	Citric Acid Cycle
Taurine	1450000	2000000	1360000	1170000	1.60325e+06	2460000	1400000	1890000	3430000	2790000	C2H7NO3S	C00245	HMDB0000251	Taurine and Hypotaurine Metabolism/Bile Acid Biosynthesis
Trigonelline	402000	1010000	554000	679000	809319	1160000	521000	610000	223000	823000	C7H7NO2	C01004	HMDB0000875	Nicotinate and nicotinamide metabolism
UDP-Xylose	79200	69100	65200	74200	58397.9	114000	67500	60400	143000	101000
Uridine Diphosphate Glucose/Galactose	221000	166000	243000	197000	147424	696000	188000	322000	1040000	425000	C15H24N2O17P2	C00029	HMDB0000286	Nucleotide Sugars Metabolism
Uridine Diphosphate Glucuronic Acid	28100	25900	32800	22500	26226.4	61500	24900	23800	68500	46500	C15H22N2O18P2	C00167	HMDB0000935	Nucleotide Sugars Metabolism
Uridine Diphosphate-N-Acetylglucosamine	453000	455000	522000	476000	416024	1060000	529000	547000	1280000	837000	C17H27N3O17P2	C00043	HMDB0000290	Amino Sugar Metabolism
Uridine Triphosphate(UTP)	142000	154000	163000	189000	167705	222000	128000	77900	148000	160000	C9H15N2O15P3	C00075	HMDB0000285	Pyrimidine Metabolism/Nucleotide Sugars Metabolism
Xanthosine	21700	24500	41000	20100	22643.1	171000	25000	86800	293000	94900	C10H12N4O6	C01762	HMDB0000299	Purine Metabolism
