# Supplementary material for: Integrated metabolomics and lipidomics evaluate the alterations of flavor precursors in chicken breast muscle with white striping symptom
Source: Front Physiol. 2023 Jan 18;13:1079667. doi: 10.3389/fphys.2022.1079667 (PMC9889919; doi:10.3389/fphys.2022.1079667)
Supplement: Supplementary file 4 [file Table1.xlsx]

## Sheet: Sheet1
Volatile organic compounds (VOCs) indentified in breast
Component Name											A1	A2	A3	A4	A5	B1	B2	B3	B4	B5
LABEL	Retention Time	Reference m/z	Avg Score	Avg TIC	Formula (mol. ion)	CAS No.	Avg Calculated RI	Library RI	Delta RI	Library Name	C	C	C	C	C	WS	WS	WS	WS	WS
1-Hexanol (CAS)	21.359	69.0699	76.3	27148900	C6H14O	111-27-3	1350	1355	5	home flavor	4662829	4903522	2329161	8219271	7674313	7504412	5677643	7498653	4036504	5006013
1-Decanol (CAS)	34.408	83.0855	16.6	2937126	C10H22O	112-30-1	1774	1764	10	home flavor	1494761	2429816	745373	5210566	4381062	3274135	2553528	3488220	1793242	2064536
1-Pentanol (CAS)	17.815	42.0463	74.8	44649735	C5H12O	71-41-0	1247	1253	6	home flavor	41246924	42312662	16576211	67529411	85110069	68485767	52210750	67267262	38921485	42927297
1-OCTEN-3-OL	24.591	57.0336	78.2	283995589	C8H16O	53907-72-5	1448	1451	3	home flavor	161764311	174749643	45350296	357977936	377919622	306602818	253259421	362015371	163872170	180261195
5-Octen-1-ol, (Z)-	29.815	81.0699	74.6	25935929	C8H16O	64275-73-6	1615	1615	0	mainlib	7261645	9330373	2102051	21142668	23176518	16441384	12013029	20836069	7317925	8714890
1-Octanol	28.017	69.0699	69.9	59297875	C8H18O	111-87-5	1556	1557	1	mainlib	16847169	23642747	7261366	34774171	38553450	25739236	18066556	32243980	14790304	17598729
n-Tridecan-1-ol	42.084	83.0855	20.5	1736994	C13H28O	112-70-9	2069	2074	5	mainlib	686562	1662346	559439	2302067	1647818	1169522	1069958	1130148	730151	951739
Methanethiol	5.072	46.9951	84.2	11543496	CH4S	74-93-1	675	692	17	mainlib	21574292	26108756	35010343	14173648	10688634	16637662	21649088	11900790	20486566	23667151
Decanal (CAS)	26.465	41.0384	77.4	34409552	C10H20O	112-31-2	1506	1508	2	home flavor	15676181	26736041	6840432	23707180	16580680	17735551	14603294	18381803	16888178	15190731
Nonanal (CAS)	23.039	81.07	77.8	572536993	C9H18O	124-19-6	1400	1402	2	home flavor	275002745	453486793	124586052	433565227	345575669	305196278	260241741	323429508	293274738	268433000
2-Nonenal, (E)-	27.674	39.0228	41.1	8825995	C9H16O	18829-56-6	1545	1547	2	home flavor	1300192	3977044	871077	4074423	4841178	2683966	3236193	4243549	3059406	1634492
2,4-Decadienal, (E,E)- (CAS)	35.728	81.0335	60.2	10231069	C10H16O	25152-84-5	1822	1823	1	home flavor	11243793	17117394	3688414	23849611	21882262	18931927	18131037	20765049	15604287	10912687
Heptanal (CAS)	15.847	81.07	76.9	129753822	C7H14O	111-71-7	1190	1192	2	home flavor	72925811	77432703	39167024	76888300	67120811	75213794	63389351	66108063	74492655	67718408
2 OCTENAL	24.266	83.0492	77.7	27868999	C8H14O	2363-89-5	1438	1440	2	home flavor	8822521	14907513	3944758	24511969	23190897	15989278	14093784	19681469	12736981	9226864
Octanal (CAS)	19.473	67.0542	77.3	237375158	C8H16O	124-13-0	1294	1298	4	home flavor	82590234	115745654	41015027	107609043	88969442	82897263	79517561	85523224	82443248	84051961
Butanal (CAS)	7.096	44.0257	90.7	2028141	C4H8O	123-72-8	878	883	5	home flavor	1607707	2047660	680153	2844273	2876538	2779754	2117646	2732255	2007300	1832228
Butanal, 3-methyl- (CAS)	7.891	58.0414	60	1607135	C5H10O	590-86-3	920	923	3	home flavor	598628	1061392	1662322	1063801	631571	666046	1100407	719472	623683	492099
2-Heptenal, (E)- (CAS)	20.714	83.0492	78.5	14267458	C7H12O	18829-55-5	1331	1335	4	home flavor	8120953	12055560	3008067	16560302	18695210	14267963	12415836	18344942	11320012	8792544
Benzaldehyde (CAS)	27.428	105.034	96.7	120495955	C7H6O	100-52-7	1537	1541	4	home flavor	166640200	368130793	358781784	292386751	217450119	229427779	291783367	237326326	239686006	269301331
Propanal (CAS)	5.908	57.0336	96.8	1618206	C3H6O	123-38-6	796	801	5	home flavor	2262984	2843525	588470	4878806	5674370	5328696	3781468	6109022	3085025	3273025
Propanal, 2-methyl- (CAS)	6.162	57.0335	52.4	1310585	C4H8O	78-84-2	815	820	5	home flavor	517440	811849	1185561	720788	0	753303	807800	605471	664026	610002
Furfural	25.382	95.0128	45.3	474294	C5H4O2	35796	1472	1477	5	home flavor	1792121	1716107	1166982	1499597	1464799	1392430	1565142	1059796	1156458	1603151
2-Hexenal, (E)- (CAS)	17.035	83.0492	46.2	794602	C6H10O	6728-26-3	1224	1230	6	home flavor	632690	837734	344428	1247479	1389030	1111127	970964	1396892	797903	796138
Propanal, 3-(methylthio)- (CAS)	25.12	48.0029	97.8	2149715	C4H8OS	3268-49-3	1464	1469	5	home flavor	4913064	9000081	18989646	6037631	2265844	3954785	6766182	2665574	7005715	3885932
Hexanal (CAS)	12.369	41.0384	77.3	1873855307	C6H12O	66-25-1	1086	1098	12	home flavor	1482924342	1744047003	796097293	2339058232	2246404940	2187786925	1871143530	2184450902	1632956877	1839445048
Pentanal (CAS)	9.356	44.0257	75.5	108803747	C5H10O	110-62-3	982	991	9	home flavor	135358387	157109517	61141761	192147312	195727541	183148394	158869100	175378802	146968706	147557059
UNDECANAL	29.729	41.0384	64	8390258	C11H22O	112-44-7	1612	1616	4	home flavor	3007596	4389614	1292800	5331444	5254111	4308085	3766151	4568051	2987206	2670486
Benzeneacetaldehyde	31.044	91.0543	93	2717132	C8H8O	122-78-1	1656	1661	5	home flavor	8406608	19537473	17655058	21948496	12276635	11329942	19734006	13247561	12938715	9243236
Acetaldehyde (CAS)	5.189	43.0178	79.5	15951153	C2H4O	75-07-0	706	702	4	mainlib	44743732	76990706	85649748	54741742	52786234	65085173	65359588	25620410	66542385	32630536
Benzaldehyde, 4-ethyl-	32.994	133.065	94.6	16524332	C9H10O	4748-78-1	1723	1721	2	mainlib	5589451	9418958	2707522	16940219	20780251	11685538	8722599	13520184	7941302	6598122
2-Undecenal	34.075	41.0384	74.1	11083578	C11H20O	2463-77-6	1762	1751	11	mainlib	2322480	4697024	1449925	5302082	4509486	3018826	2847148	3430595	2974425	2306208
Benzaldehyde, 4-pentyl-	40.933	91.0543	95.2	10329046	C12H16O	6853-57-2	2022	2003	19	mainlib	4439542	8111950	3393014	12522234	8591018	5653110	4936459	6604735	4842867	4631899
2-Octenal, 2-butyl-	31.661	93.07	93.6	9447498	C12H22O	13019-16-4	1677	1656	21	mainlib	838118	2576040	226648	9286544	4913912	2147498	1171763	2711264	1081919	1215551
2,4-Nonadienal, (E,E)-	32.678	81.0336	46.1	3273436	C9H14O	5910-87-2	1712	1700	12	mainlib	3775329	7040586	1764744	11808849	11881729	7477000	6944664	10134446	6110908	4534377
2-Butenal, 2-methyl-, (E)-	12.792	83.0492	63.4	1093977	C5H8O	497-03-0	1100	1092	8	mainlib	824137	969282	1039750	1359101	1647789	1322949	981501	777941	1027212	576916
3-Octen-2-one	23.485	111.081	94.4	3299949	C8H14O	1669-44-9	1414	1417	3	home flavor	1199005	2948826	254804	5167142	6453467	4203378	3464627	7702936	2625128	2193235
2-Heptanone (CAS)	15.712	43.0178	96.8	25708951	C7H14O	110-43-0	1186	1190	4	home flavor	37613287	44498960	22282276	60722061	51126187	43426696	40865342	43683046	38417853	38810446
2-Butanone (CAS)	7.538	43.0178	98.7	6086630	C4H8O	78-93-3	904	908	4	home flavor	30598204	50419281	71923085	28301586	15082932	24567649	31915053	20839047	31055753	25233216
2-Heptanone, 6-methyl- (CAS)	17.639	95.0856	78.9	8930649	C8H16O	928-68-7	1242	1245	3	home flavor	6886569	7003579	4678497	7163131	4104717	3738823	3992370	3708413	4420507	4931035
5,9-Undecadien-2-one, 6,10-dimethyl-, (Z)- (CAS)	36.807	107.086	19.9	1310502	C13H22O	3879-26-3	1862	1863	1	home flavor	768064	1125496	964093	1230744	600935	534162	635157	714342	1023060	801635
2-Octanone (CAS)	19.302	58.0413	77.9	1391706	C8H16O	111-13-7	1289	1293	4	home flavor	1183649	1515845	764537	2613706	2275955	1713851	1386239	2557980	1140109	1566249
1-Octen-3-one (CAS)	19.866	55.0179	50	1886817	C8H14O	4312-99-6	1306	1310	4	home flavor	1145688	1629161	443521	1545159	1339407	1483503	1837507	1494257	1279112	1148780
3-Octanone (CAS)	18.244	43.0542	94.8	6024633	C8H16O	106-68-3	1259	1264	5	home flavor	5067689	6846610	3322054	11025831	9859859	7493500	8684542	8218820	5295889	6557945
2,3-Pentanedione (CAS)	11.587	57.0336	85	1312269	C5H8O2	600-14-6	1060	1065	5	home flavor	1214066	1224340	485402	1617245	2008010	2047452	1798585	2489551	1558463	1714197
Acetoin	19.315	45.0335	87.2	14739345	C4H8O2	513-86-0	1290	1298	8	home flavor	6118856	3854495	7895286	64139055	5047818	4365761	3988475	1217169	3069863	1750943
2-Heptanone, 4,6-dimethyl-	18.381	58.0414	1.5	2120478	C9H18O	19549-80-5	1263	1262	1	mainlib	2131266	1953136	1326354	1594746	593103	614350	840805	455906	1147904	1191003
2-Heptanone, 4-methyl-	16.574	43.0178	76.6	7778729	C8H16O	6137-06-0	1211	1206	5	mainlib	15660621	13085565	23379164	8776922	8955777	10596999	6809398	6179570	10485678	7461731
2-Decanone	26.261	58.0413	14.2	1105472	C10H20O	693-54-9	1499	1494	5	mainlib	724618	1204069	418910	1234090	930510	618642	494668	798537	701422	589639
2-Cyclohexen-1-one, 3,5-dimethyl-	30.292	82.0413	93.8	4230623	C8H12O	1123-09-7	1631	1597	34	mainlib	12085128	10890628	10727392	9296181	8538071	10504928	9962262	6344147	12402761	7957320
3-Penten-2-one, 4-methyl-	14.044	83.0492	22.1	1343855	C6H10O	141-79-7	1137	1127	10	mainlib	5396772	4759342	7119089	3688214	3802682	4785510	3819012	2330282	5219812	2166912
3,5-Octadien-2-one	27.115	95.0492	79.9	2191067	C8H12O	38284-27-4	1527	1522	5	mainlib	2586379	2956100	501911	6154859	9650665	6693196	5333387	10792594	4678591	3354820
Octanoic acid, ethyl ester (CAS)	24.302	135.081	44.5	677480	C10H20O2	106-32-1	1439	1440	1	home flavor	189333	193530	222230	145993	128971	137589	103633	906	152781	123922
Formic acid, octyl ester	24.121	83.0855	61.5	1739347	C9H18O2	112-32-3	1433	1437	4	home flavor	1347772	1569585	939451	1355719	850687	690297	1107035	799164	1397763	1315723
Acetic acid, ethyl ester (CAS)	7.276	43.0178	96.4	16864454	C4H8O2	141-78-6	890	896	6	home flavor	71582158	53628169	95673749	53370591	58293534	59255029	20887774	13488049	52175576	12918042
Butyrolactone	30.702	42.0463	25.9	1331223	C4H6O2	96-48-0	1645	1652	7	home flavor	1437053	2621153	4331155	2736239	1938303	1134699	2273344	1430242	1266318	1150109
Hexanethioic acid, S-methyl ester	23.354	83.0492	43.7	1625084	C7H14OS	2432-77-1	1410	1412	2	mainlib	632822	1014929	283282	1301401	1200089	984469	931316	1145163	826013	679955
Acetic acid, propyl ester (CAS)	9.205	43.0178	53.3	5842335	C5H10O2	109-60-4	976	973	3	mainlib	21521488	19060590	52855795	14031026	17863638	18472089	8290903	5558104	18310958	6264908
Tetradecane (CAS)	23.116	85.1012	11.9	2218501	C14H30	629-59-4	1402	1400	2	mainlib	2628317	5652779	2303006	5595607	2366463	2559675	2563470	2603193	2648918	2381857
Heptane	5.176	43.0542	89.7	11839810	C7H16	142-82-5	703	700	3	mainlib	8085380	19704830	14474940	13839281	12610116	14021166	16201754	10515204	9224493	14595271
Heptane, 4-methyl-	5.627	43.0542	74.2	2479403	C8H18	589-53-7	760	768	8	mainlib	6215704	6198650	17091208	3468966	4067462	4494883	2325373	2703554	5799329	2674711
Pentadecane (CAS)	26.371	43.0542	40.2	7061353	C15H32	629-62-9	1503	1500	3	mainlib	3223922	12701150	4632210	10620051	3780144	4967588	5286473	5286841	4166981	3553993
Decane, 4-methyl-	10.052	43.0543	65.3	5816536	C11H24	2847-72-5	1009	1030	21	mainlib	11464005	9096032	13536985	6274226	5408038	8387339	8522583	7742934	11604839	9767254
Heptane, 2,4-dimethyl-	6.079	43.0542	76	5996937	C9H20	2213-23-2	809	797	12	mainlib	14594628	12714902	34484159	6054251	6467286	9163763	5844522	5940174	11392100	7216442
9-Tricosene, (Z)- (CAS)	46.893	97.1012	27.1	1035815	C23H46	27519-02-4	2276	2320	44	mainlib	25613	1811918	614642	1815247	890992	683096	799319	687688	491105	739914
1-Octene	6.54	70.0777	8.5	992816	C8H16	111-66-0	841	847	6	mainlib	302001	388039	624034	368338	269252	315827	277728	239419	253148	270520
1-Heptene	5.465	55.0542	75.8	2024276	C7H14	592-76-7	740	748	8	mainlib	531167	865438	433830	896232	749307	690315	708609	568371	531679	636409
2,4-Dimethyl-1-heptene	7.177	43.0542	93.5	16024385	C9H18	19549-87-2	883	885	2	mainlib	19541008	17258781	40229862	9586388	11024773	14094689	7782846	9019030	17417606	9310949
Furan, 2-ethyl-	8.71	81.0334	97.2	3832193	C6H8O	3208-16-0	955	960	5	home flavor	5738349	11374219	2773330	15021206	10972229	9829592	10381907	9978024	7184113	8373470
2-Butylfuran	14.049	81.0334	96.1	5717186	C8H12O	4466-24-4	1137	1142	5	home flavor	10680297	18885150	7007571	24042230	16178909	15257180	16132210	14200526	12136026	14797441
Furan, 2-pentyl-	17.465	81.0335	98.3	217039431	C9H14O	3777-69-3	1237	1241	4	home flavor	374815465	692874968	161800450	682552832	445160267	379103808	407913529	362410096	400174684	372599717
Furan, 2-methyl-	7.01	82.0413	58.7	586314	C5H6O	534-22-5	872	869	3	mainlib	1193516	1428278	26063	2015737	1764726	1516584	1124375	1755465	1191780	1099078
2,4-Dimethylfuran	9.074	96.057	71.3	1048169	C6H8O	3710-43-8	970	945	25	mainlib	3577387	3212009	6325323	1887635	1634066	2199024	1615912	88869	2729306	1644382
2-ACETYL THIAZOLE	31.14	99.0138	96.8	1422322	C5H5NOS	24295-03-2	1659	1664	5	home flavor	1754284	2207035	3120943	2784912	2249601	2324433	2822275	1932150	4158196	2141081
Benzothiazole (CAS)	39.769	135.014	96	1792273	C7H5NS	95-16-9	1976	1981	5	home flavor	3814071	2594894	2735578	2438219	2170764	2802590	2332636	9815492	2816519	9606646
Thiophene, 2-methyl- (CAS)	12.769	97.0107	98.8	1319953	C5H6S	554-14-3	1098	1104	6	home flavor	9414640	3812639	12203041	2802871	3372685	3436606	2874082	1977683	3290209	2868993
Thiophene, 2-pentyl- (CAS)	25.277	97.0107	98	2290375	C9H14S	4861-58-9	1469	1473	4	home flavor	2516201	9708870	3097097	12036066	5703778	3798685	3569583	4648156	3362119	4465503
Pyridine, 2-pentyl-	28.776	93.0574	77.2	3893561	C10H15N	2294-76-0	1580	1584	4	home flavor	7332486	7255594	2673956	10383859	8812900	5724954	4813222	3753551	6001652	2328578
Pyridine, 2-ethyl-	19.139	106.065	57	356219	C7H9N	100-71-0	1285	1278	7	mainlib	1216046	15057	401090	1424914	1884653	1284184	970730	900421	1175198	410049
Pyridine, 2,4,6-trimethyl-	21.992	121.089	36.2	1157699	C8H11N	108-75-8	1369	1371	2	mainlib	3252759	1886135	2247208	1885530	1854904	2302459	1922218	1285957	2966604	1309014
Toluene	11.122	91.0543	98.1	23708922	C7H8	108-88-3	1045	1049	4	home flavor	58288898	82990140	134950117	61702049	54123421	71832366	65691645	59291421	60493854	78577491
Benzene (CAS)	8.479	78.0464	94.5	1144626	C6H6	71-43-2	944	949	5	home flavor	3788492	3118960	2084672	5274064	4192198	3290183	3161388	3931350	3325132	3447551
o-Xylene	15.937	91.0543	95.7	2243299	C8H10	95-47-6	1192	1199	7	home flavor	10037927	8513794	10772836	6690558	6798457	6498768	4836673	5502592	6846011	5990580
Styrene	18.443	104.062	97.9	1969431	C8H8	100-42-5	1265	1270	5	home flavor	8319491	4073955	5521775	3615158	4302060	6816181	4572220	5918168	5470744	6864279
Phenol, 3-methyl- (CAS)	42.59	107.049	52.2	518882	C7H8O	108-39-4	2090	2099	9	home flavor	605010	954551	1058846	968189	880753	929479	1170051	761085	1103793	716396
Phenol (CAS)	40.72	94.0414	97.5	1167342	C6H6O	108-95-2	2013	2024	11	home flavor	4058141	3665483	3527401	2835609	3599849	2781657	2758108	2614823	6263891	3148795
p-Xylene	14.193	91.0543	92.5	1018292	C8H10	106-42-3	1141	1138	3	mainlib	4624992	3715495	4750166	2689467	2939543	2682599	2242048	2474220	3415737	2594673
Benzene, 1,3-dimethyl-	14.415	91.0543	96.2	2496541	C8H10	108-38-3	1147	1143	4	mainlib	12963432	11001461	14923409	8018221	8305181	7780397	6308334	6786196	9563576	7947841
Anethole	36.236	148.088	95.6	1459061	C10H12O	4180-23-8	1840	1826	14	mainlib	2822427	1653428	2465201	1195662	1125508	855859	1407933	1061738	2100898	1561616
1H-Cyclopropa[a]naphthalene, 1a,2,3,5,6,7,7a,7b-octahydro-1,1,7,7a-tetramethyl-, [1aR-(1a.alpha.,7.alpha.,7a.alpha.,7b.alpha.)]-	29.079	91.0543	50.6	667590	C15H24	17334-55-3	1590	1605	15	mainlib	260718	175194	170660	0	149831	152746	160362	110286	213780	193072
Ethanone, 1-(1H-pyrrol-2-yl)-	39.898	94.0288	69.9	466434	C6H7NO	1072-83-9	1980	1973	7	mainlib	302963	3603110	1491420	1136313	254216	653141	2904829	1303387	1365457	583961
5-Ethylcyclopent-1-enecarboxaldehyde	23.928	67.0542	94.9	18347990	C8H12O	36431-60-4	1427	1410	17	mainlib	7920157	11317646	2980305	16654935	17217669	13196300	11899429	14288063	9752805	7070967
2-n-Octylfuran	27.627	81.0335	92	1499644	C12H20O	4179-38-8	1543	1520	23	mainlib	2400278	5824119	1439517	4429947	2784627	2257778	2059233	2598092	3028231	1945963
Dimethyl sulfone	38.15	78.9849	92.9	1720737	C2H6O2S	67-71-0	1912	1920	8	home flavor	2926660	18407697	7079644	2941630	15948265	16222808	2523678	671421	8634568	718867
Carbon disulfide (CAS)	5.406	75.9436	79.7	7277206	CS2	75-15-0	733	730	3	home flavor	35014198	37986783	75796514	34768710	30332105	51150056	36274473	29488056	34886783	36297497
Trisulfide, dimethyl (CAS)	22.84	125.963	4.7	3546632	C2H6S3	3658-80-8	1394	1398	4	home flavor	3595997	3847275	7583786	1880854	1587442	2544526	3840240	1853448	3396109	4180334
Formamide, N,N-dibutyl-	34.556	114.091	75.2	5102097	C9H19NO	761-65-9	1779	1757	22	mainlib	11940126	5665962	8123208	6447852	6632825	11158073	4812447	4055109	5474856	3465546
Ethanol, 2-(2-butoxyethoxy)-	35.021	45.0336	69.8	18906722	C8H18O3	112-34-5	1795	1796	1	mainlib	28395192	27659335	26291620	29152341	28910830	35309016	39822844	12621656	48727078	19365190
Dimethyl sulfide	5.541	62.0185	88.1	1206875	C2H6S	75-18-3	750	754	4	mainlib	2128636	2840833	3873848	770004	864125	1111259	943329	801	1515364	891235
2,5-Octanedione	20.587	43.0542	93.8	302468890	C8H14O2	3214-41-3	1327	1319	8	mainlib	672954030	740258798	177307834	878817672	714280692	875461371	857924220	651148565	792050048	741378276
1-Undecene, 8-methyl-	13.013	84.0935	27.9	3711019	C12H24	74630-40-3	1105	1124	19	mainlib	530327	595520	537784	390468	354879	525786	562602	461162	620612	498168
N-HEXYL FURAN	20.916	81.0335	5.4	405346	C10H16O	68972-34-9	1337	1341	4	home flavor	604076	1404916	332042	1113598	616321	736067	507202	592078	962658	525441
